# Supplementary material for: Multiphase progenetic development shaped the brain of flying archosaurs
Source: Sci Rep. 2019 Jul 25;9:10807. doi: 10.1038/s41598-019-46959-2 (PMC6658547; doi:10.1038/s41598-019-46959-2)
Supplement: Supplementary file 2 — Supplementary Dataset 1 [file 41598_2019_46959_MOESM2_ESM.xlsx]

## Sheet: adults
Class	Order	Family	Genus	Species	Data origin	Developmental stage	Inventory Number / Repository institution	Data availability	D	C	Log D	C/D	Type I PC Scores	Semilandmark PC Scores	C/D color scale
															1
Lepidosauria	Amphisbaenia	Rhineuridae	Spathorhynchus	fossorium	CT	Adult	Digimorph	www.digimorph.org	17.1237	17.9325	1.2336	1.04723			1.05
Lepidosauria	Amphisbaenia	Trogonophidae	Diplometodon	zarudnyi	CT	Adult	Digimorph	www.digimorph.org	4.93466	5.38294	0.693258	1.09084			1.1
Lepidosauria	Lacertilia	Agamidae	Physignathus	cocincinus	CT	Adult	Digimorph	www.digimorph.org	13.346	14.663	1.12535	1.09868			1.15
Lepidosauria	Lacertilia	Anguidae	Anguis	fragilis	ESRF	Adult	ESRF collection	paleo.esrf.eu	7.41182	7.44875	0.869925	1.00498			1.2
Lepidosauria	Lacertilia	Anguidae	Ophisaurus	apodus	CT	Adult	Digimorph	www.digimorph.org	18.0973	18.4862	1.25761	1.02149			1.25
Lepidosauria	Lacertilia	Chamaeleonidae	Chamaeleo	calyptratus	CT	Adult	Digimorph	www.digimorph.org	17.3415	17.7614	1.23909	1.02421			1.3
Lepidosauria	Lacertilia	Cordylidae	Platysaurus	imperatus	CT	Adult	Digimorph	www.digimorph.org	12.0263	12.565	1.08013	1.04479			1.35
Lepidosauria	Lacertilia	Gekkonidae	Coleonyx	variegatus	CT	Adult	Digimorph	www.digimorph.org	6.39203	6.58098	0.805639	1.02956			1.4
Lepidosauria	Lacertilia	Gekkonidae	Gecko	sp.	ESRF	Adult	ESRF collection	paleo.esrf.eu	4.95404	5.07424	0.69496	1.02426			1.45
Lepidosauria	Lacertilia	Gekkonidae	Gecko	sp.	ESRF	Adult	ESRF collection	paleo.esrf.eu	20.0022	20.9839	1.30108	1.04908			1.5
Lepidosauria	Lacertilia	Gerrhosauridae	Zonosaurus	ornatus	CT	Adult	Digimorph	www.digimorph.org	10.2771	10.7214	1.01187	1.04323			1.55
Lepidosauria	Lacertilia	Helodermatidae	Heloderma	horridum	CT	Adult	Digimorph	www.digimorph.org	36.4174	37.2449	1.56131	1.02272			1.6
Lepidosauria	Lacertilia	Helodermatidae	Heloderma	suspectum	CT	Adult	Digimorph	www.digimorph.org	23.0785	24.6273	1.36321	1.06711			1.65
Lepidosauria	Lacertilia	Iguanidae	Anolis	carolinensis	CT	Adult	Digimorph	www.digimorph.org	7.67093	8.21115	0.884848	1.07042			1.7
Lepidosauria	Lacertilia	Iguanidae	Crotaphytus	collaris	CT	Adult	Digimorph	www.digimorph.org	12.2926	13.4907	1.08964	1.09747			1.75
Lepidosauria	Lacertilia	Iguanidae	Ctenosaura	pectinata	CT	Adult	Digimorph	www.digimorph.org	21.6754	21.9188	1.33597	1.01123			1.8
Lepidosauria	Lacertilia	Iguanidae	Dipsosaurus	dorsalis	CT	Adult	Digimorph	www.digimorph.org	10.4102	11.1687	1.01746	1.07286			1.85
Lepidosauria	Lacertilia	Iguanidae	Gambelia	wislizenii	CT	Adult	Digimorph	www.digimorph.org	9.02804	9.62574	0.955593	1.06621			1.9
Lepidosauria	Lacertilia	Iguanidae	Iguania	sp.	ESRF	Adult	LFAC	paleo.esrf.eu	23.7507	25.1013	1.37568	1.05687			1.95
Lepidosauria	Lacertilia	Iguanidae	Sauromalus	ater	CT	Adult	Digimorph	www.digimorph.org	15.8348	17.208	1.19961	1.08672			2
Lepidosauria	Lacertilia	Iguanidae	Uta	stansburiana	CT	Adult	Digimorph	www.digimorph.org	5.67548	6.09762	0.754003	1.07438			2.05
Lepidosauria	Lacertilia	Lacertidae	Podarcis	muralis	ESRF	Adult	ESRF collection	paleo.esrf.eu	7.57582	8.04702	0.879429	1.0622			2.1
Lepidosauria	Lacertilia	Lacertidae	Podarcis	muralis	ESRF	Adult	ESRF collection	paleo.esrf.eu	6.45227	6.67197	0.809713	1.03405			2.15
Lepidosauria	Lacertilia	Lacertidae	Podarcis	muralis	ESRF	Adult	ESRF collection	paleo.esrf.eu	8.54563	8.78928	0.931744	1.02851			2.2
Lepidosauria	Lacertilia	Lacertidae	Podarcis	muralis	ESRF	Adult	ESRF collection	paleo.esrf.eu	7.42962	7.98373	0.870966	1.07458			2.25
Lepidosauria	Lacertilia	Lacertidae	Podarcis	muralis	ESRF	Adult	ESRF collection	paleo.esrf.eu	4.92409	5.14433	0.692326	1.04473			2.3
Lepidosauria	Lacertilia	Lacertidae	Podarcis	muralis	ESRF	Adult	ESRF collection	paleo.esrf.eu	6.25319	6.44435	0.796101	1.03057
Lepidosauria	Lacertilia	Lacertidae	Podarcis	muralis	ESRF	Adult	ESRF collection	paleo.esrf.eu	5.0582	5.28912	0.703996	1.04565
Lepidosauria	Lacertilia	Lacertidae	Podarcis	muralis	ESRF	Adult	ESRF collection	paleo.esrf.eu	4.25673	4.33607	0.629077	1.01864
Lepidosauria	Lacertilia	Lacertidae	Podarcis	muralis	ESRF	Adult	ESRF collection	paleo.esrf.eu	5.49516	5.83861	0.73998	1.0625
Lepidosauria	Lacertilia	Lanthanotidae	Lanthanotus	borneensis	CT	Adult	Digimorph	www.digimorph.org	11.0737	11.2366	1.04429	1.0147
Lepidosauria	Lacertilia	Lanthanotidae	Lanthanotus	borneensis	CT	Adult	Digimorph	www.digimorph.org	12.0999	12.3731	1.08278	1.02258
Lepidosauria	Lacertilia	Scincidae	Eumeces	fasciatus	CT	Adult	Digimorph	www.digimorph.org	5.59741	5.69991	0.747987	1.01831
Lepidosauria	Lacertilia	Shinisauridae	Shinisaurus	crocodilurus	CT	Adult	Digimorph	www.digimorph.org	14.1982	14.6057	1.15223	1.16452
Lepidosauria	Lacertilia	Teiidae	Tupinambis	teguixin	CT	Adult	Digimorph	www.digimorph.org	26.804	27.3593	1.4282	1.02071
Lepidosauria	Lacertilia	Tropiduriidae	Uranoscodon	superciliosus	CT	Adult	Digimorph	www.digimorph.org	12.2415	12.6176	1.08783	1.03073
Lepidosauria	Lacertilia	Varanidae	Varanus	exanthematicus	CT	Adult	Digimorph	www.digimorph.org	22.0347	23.1624	1.34311	1.05118
Lepidosauria	Lacertilia	Varanidae	Varanus	exanthematicus	ESRF	Adult	LFAC	paleo.esrf.eu	40.265	41.812	1.60493	1.03842
Lepidosauria	Lacertilia	Xantusiidae	Lepidophyma	flavimaculatum	CT	Adult	Digimorph	www.digimorph.org	11.6296	11.9345	1.06556	1.02622
Lepidosauria	Mosasauridae	Mosasaurinae	Plotosaurus	bennisoni	CT	Adult	Digimorph	www.digimorph.org	161.329	171.514	2.20771	1.06313
Lepidosauria	Rhynchocephalia	Sphenodontidae	Sphenodon	punctatus	CT	Adult	Digimorph	www.digimorph.org	21.4002	22.8658	1.33042	1.06848
Lepidosauria	Serpentes	Anomochilidae	Anomochilus	leonardi	CT	Adult	Digimorph	www.digimorph.org	5.23008	5.4368	0.718508	1.03953
Lepidosauria	Serpentes	Boidae	Boa	constrictor	CT	Adult	Digimorph	www.digimorph.org	25.0874	25.7383	1.39946	1.02595
Lepidosauria	Serpentes	Boidae	Calabaria	reinhardtii	CT	Adult	Digimorph	www.digimorph.org	13.0914	13.7258	1.11699	1.04846
Lepidosauria	Serpentes	Boidae	Eryx	colibrinus	CT	Adult	Digimorph	www.digimorph.org	8.91461	9.1198	0.950103	1.02302
Lepidosauria	Serpentes	Bolyeriidae	Casarea	dussumieri	CT	Adult	Digimorph	www.digimorph.org	8.33918	8.42192	0.921124	1.00992
Lepidosauria	Serpentes	Colubridae	Lampropeltis	getula	CT	Adult	Digimorph	www.digimorph.org	17.8296	18.9439	1.25114	1.0625
Lepidosauria	Serpentes	Colubridae	Thamnophis	marcianus	CT	Adult	Digimorph	www.digimorph.org	11.9457	12.154	1.07721	1.01744
Lepidosauria	Serpentes	Cylindrophiidae	Cylindrophus	ruffus	CT	Adult	Digimorph	www.digimorph.org	9.93902	9.9497	0.997344	1.00107
Lepidosauria	Serpentes	Elapidae	Cobra	sp.	CT	Adult	Digimorph	www.digimorph.org	15.5639	15.8458	1.19212	1.01811
Lepidosauria	Serpentes	Elapidae	Micrurus	fulvius	CT	Adult	Digimorph	www.digimorph.org	11.7143	11.828	1.06872	1.0097
Lepidosauria	Serpentes	Elapidae	Naja	naja	CT	Adult	Digimorph	www.digimorph.org	16.8019	17.2644	1.22536	1.02753
Lepidosauria	Serpentes	Leptotyphlidae	Leptotyphlops	dulcis	CT	Adult	Digimorph	www.digimorph.org	3.50981	3.66957	0.545283	1.04552
Lepidosauria	Serpentes	Loxocemidae	Loxocemus	bicolor	CT	Adult	Digimorph	www.digimorph.org	13.1105	13.2772	1.11762	1.01271
Lepidosauria	Serpentes	Pythonidae	Aspidites	melanocephalus	CT	Adult	Digimorph	www.digimorph.org	24.1045	25.1096	1.3821	1.0417
Lepidosauria	Serpentes	Pythonidae	Python	molurus	CT	Adult	Digimorph	www.digimorph.org	30.3595	30.4883	1.48229	1.00424
Lepidosauria	Serpentes	Pythonidae	Python	sp.	CT	Adult	Digimorph	www.digimorph.org	42.0181	42.1696	1.62335	1.00357
Lepidosauria	Serpentes	Tropidophiidae	Tropidophis	haetianus	CT	Adult	Digimorph	www.digimorph.org	7.91891	8.00727	0.898665	1.01116
Lepidosauria	Serpentes	Viperidae	Lachesis	muta	CT	Adult	Digimorph	www.digimorph.org	24.1751	25.3088	1.38337	1.04689
Lepidosauria	Serpentes	Viperidae	Vipera	sp.	ESRF	Adult	ESRF collection	paleo.esrf.eu	8.70943	8.76805	0.93999	1.00673
Lepidosauria	Serpentes	Uropeltidae	Uropeltis	woodmasoni	CT	Adult	Digimorph	www.digimorph.org	4.10065	4.19355	0.612852	1.02266
Lepidosauria	Serpentes	Xenopeltidae	Xenopeltis	unicolor	CT	Adult	Digimorph	www.digimorph.org	15.3035	16.0165	1.18479	1.04659
Phytosauria	Phytosauridae	Ebrachosuchidae	Ebrachosuchus	neukami	1	Adult	BSPG 1931 X 501		51.5834	52.2964	1.71251	1.01382	-0.26186	-0.20661
Phytosauria	Phytosauridae	Parasuchidae	Parasuchus	angustifrons	1	Adult	BSPG 1931 X 502		56.7628	58.2443	1.75406	1.0261	-0.24418	-0.21868
Pseudosuchia	Ornithosuchidae	Aetosauridae	Desmatosuchus	spurensis	2	Adult	U.M. 7476		92.5115	99.3046	1.9662	1.07343	-0.17679	-0.12344
Pseudosuchia	Ornithosuchidae	Riojasuchidae	Riojasuchus	tenuiceps	3	Adult	PVL 3827		92.2216	98.6343	1.96483	1.06954	-0.16217	-0.09274
Crocodilomorpha	Neosuchia	Dyrosauridae	Rhabdognathus	sp.	4	Adult	CNRST-SUNY-190		76.0679	77.218	1.8812	1.01512	-0.24023	-0.20256
Crocodilomorpha	Neosuchia	Eusuchia	Alligator	mississipiensis	5	Adult	USNM 21 1232		186.546	194.958	2.27079	1.04509	-0.22298	-0.17267
Crocodilomorpha	Neosuchia	Eusuchia	Alligator	mississipiensis	ESRF	Adult	TL	paleo.esrf.eu	72.6145	74.1537	1.86102	1.0212	-0.2662	-0.21086
Crocodilomorpha	Neosuchia	Eusuchia	Alligator	mississipiensis	ESRF	Adult	TL	paleo.esrf.eu	83.3446	84.4717	1.92088	1.01352	-0.22419	-0.20648
Crocodilomorpha	Neosuchia	Eusuchia	Alligator	mississipiensis	CT	Adult	Digimorph	www.digimorph.org	43.7978	45.8116	1.64145	1.04598
Crocodilomorpha	Neosuchia	Eusuchia	Alligator	mississipiensis	4	Adult	AL016		68.1377	73.9271	1.83339	1.08497	-0.19286	-0.15493
Crocodilomorpha	Neosuchia	Eusuchia	Caiman	crocodylus	ESRF	Adult	ESRF collection	paleo.esrf.eu	44.7555	46.648	1.65085	1.04229	-0.17273	-0.15474
Crocodilomorpha	Neosuchia	Eusuchia	Caiman	crocodylus	ESRF	Adult	ENS / R9	paleo.esrf.eu	48.2201	50.5789	1.68323	1.04892	-0.15586	-0.13043
Crocodilomorpha	Neosuchia	Eusuchia	Caiman	crocodylus	ESRF	Adult	LFAC	paleo.esrf.eu	42.3281	44.5158	1.62663	1.05168	-0.16086	-0.13875
Crocodilomorpha	Neosuchia	Eusuchia	Caiman	crocodylus	ESRF	Adult	TL	paleo.esrf.eu	42.5	44.4942	1.62839	1.04692	-0.16711	-0.15742
Crocodilomorpha	Neosuchia	Eusuchia	Caiman	crocodylus	ESRF	Adult	TL	paleo.esrf.eu	57.9682	58.5013	1.76319	1.0092	-0.19337	-0.17267
Crocodilomorpha	Neosuchia	Eusuchia	Caiman	crocodylus	ESRF	Adult	MHN Grenoble / MHN.Gr.Os.2165	paleo.esrf.eu	52.8344	55.4157	1.72292	1.04886	-0.16278	-0.13501
Crocodilomorpha	Neosuchia	Eusuchia	Caiman	crocodylus	ESRF	Adult	MHN Grenoble / MHN.Gr.Os.2166	paleo.esrf.eu	60.3163	63.8905	1.78043	1.05926	-0.1514	-0.12733
Crocodilomorpha	Neosuchia	Eusuchia	Caiman	crocodylus	3	Adult			54.8145	55.9334	1.7389	1.02041	-0.20741	-0.1957
Crocodilomorpha	Neosuchia	Eusuchia	Crocodylus	acutus	ESRF	Adult	ENS / R33	paleo.esrf.eu	48.6638	51.7936	1.68721	1.06431	-0.14572	-0.1072
Crocodilomorpha	Neosuchia	Eusuchia	Crocodylus	cataphractus	ESRF	Adult	CCEC / 90001393	paleo.esrf.eu	61.3619	63.9056	1.7879	1.04146	-0.18467	-0.15644
Crocodilomorpha	Neosuchia	Eusuchia	Crocodylus	cataphractus	ESRF	Adult	ENS / R11	paleo.esrf.eu	56.1167	57.454	1.74909	1.02383	-0.19631	-0.16179
Crocodilomorpha	Neosuchia	Eusuchia	Crocodylus	johnstoni	4	Adult	OUVC 10425		54.3292	56.4353	1.73503	1.03877	-0.18817	-0.15917
Crocodilomorpha	Neosuchia	Eusuchia	Crocodylus	moreletti	ESRF	Adult	LFAC	paleo.esrf.eu	75.9289	78.2767	1.88041	1.03092	-0.20148	-0.16061
Crocodilomorpha	Neosuchia	Eusuchia	Crocodylus	niloticus	ESRF	Adult	CCEC / 90001193	paleo.esrf.eu	45.2568	46.1374	1.65568	1.01946	-0.20864	-0.22121
Crocodilomorpha	Neosuchia	Eusuchia	Crocodylus	niloticus	ESRF	Adult	CCEC / 90001337	paleo.esrf.eu	20.6518	22.7483	1.31496	1.10152	-0.090887	-0.081809
Crocodilomorpha	Neosuchia	Eusuchia	Crocodylus	niloticus	ESRF	Adult	CCEC / 90001395	paleo.esrf.eu	52.189	52.62	1.71758	1.00826	-0.20805	-0.20511
Crocodilomorpha	Neosuchia	Eusuchia	Crocodylus	niloticus	ESRF	Adult	CCEC / 90001850	paleo.esrf.eu	36.8677	39.0796	1.56665	1.06	-0.16405	-0.1593
Crocodilomorpha	Neosuchia	Eusuchia	Crocodylus	niloticus	ESRF	Adult	CCEC / 90001944	paleo.esrf.eu	76.9094	78.8752	1.88598	1.02556		-0.18098
Crocodilomorpha	Neosuchia	Eusuchia	Crocodylus	niloticus	ESRF	Adult	CCEC / 90001948	paleo.esrf.eu	21.7181	23.898	1.33682	1.10037	-0.13918	-0.087867
Crocodilomorpha	Neosuchia	Eusuchia	Crocodylus	niloticus	ESRF	Adult	CCEC / 90001990	paleo.esrf.eu	20.8185	22.9287	1.31845	1.10136	-0.11828	-0.09621
Crocodilomorpha	Neosuchia	Eusuchia	Crocodylus	niloticus	ESRF	Adult	CCEC / 90002004	paleo.esrf.eu	22.2722	24.1873	1.34776	1.08599	-0.091648	-0.088704
Crocodilomorpha	Neosuchia	Eusuchia	Crocodylus	niloticus	ESRF	Adult	CCEC / 90002013	paleo.esrf.eu	19.959	21.8895	1.30014	1.09673	-0.12429	-0.10007
Crocodilomorpha	Neosuchia	Eusuchia	Crocodylus	niloticus	ESRF	Adult	CCEC / 90002022	paleo.esrf.eu	23.4547	24.9767	1.37023	1.06489	-0.14155	-0.12108
Crocodilomorpha	Neosuchia	Eusuchia	Crocodylus	niloticus	ESRF	Adult	CCEC / 90002050	paleo.esrf.eu	20.5711	22.5265	1.31326	1.09505	-0.13619	-0.1059
Crocodilomorpha	Neosuchia	Eusuchia	Crocodylus	niloticus	ESRF	Adult	CCEC / 90002054	paleo.esrf.eu	21.2956	23.1338	1.32829	1.08631	-0.12797	-0.1111
Crocodilomorpha	Neosuchia	Eusuchia	Crocodylus	niloticus	ESRF	Adult	CCEC / 90002059	paleo.esrf.eu	21.62	23.2895	1.33486	1.07722	-0.13689	-0.11682
Crocodilomorpha	Neosuchia	Eusuchia	Crocodylus	niloticus	ESRF	Adult	CCEC / 90002088	paleo.esrf.eu	23.2514	25.0777	1.36645	1.07855	-0.11238	-0.10386
Crocodilomorpha	Neosuchia	Eusuchia	Crocodylus	niloticus	ESRF	Adult	CCEC / 90002112	paleo.esrf.eu	21.951	23.5411	1.34145	1.07244	-0.13182	-0.11446
Crocodilomorpha	Neosuchia	Eusuchia	Crocodylus	niloticus	ESRF	Adult	CCEC / 90002113	paleo.esrf.eu	19.5568	21.6023	1.2913	1.10459	-0.091035	-0.075322
Crocodilomorpha	Neosuchia	Eusuchia	Crocodylus	niloticus	ESRF	Adult	CCEC / 90002137	paleo.esrf.eu	21.4847	23.5021	1.33213	1.0939	-0.10843	-0.095081
Crocodilomorpha	Neosuchia	Eusuchia	Crocodylus	niloticus	ESRF	Adult	CCEC / 90002138	paleo.esrf.eu	21.6354	23.2996	1.33517	1.07692	-0.11226	-0.10925
Crocodilomorpha	Neosuchia	Eusuchia	Crocodylus	niloticus	ESRF	Adult	CCEC / 90001394	paleo.esrf.eu	80.3716	82.5732	1.9051	1.02739	-0.228	-0.19939
Crocodilomorpha	Neosuchia	Eusuchia	Crocodylus	niloticus	ESRF	Adult	CCEC / 90001838	paleo.esrf.eu	74.4917	75.7238	1.87211	1.01654	-0.23323	-0.22295
Crocodilomorpha	Neosuchia	Eusuchia	Crocodylus	niloticus	ESRF	Adult	CCEC / 90001840	paleo.esrf.eu	83.877	84.6503	1.92364	1.00922	-0.23045	-0.21394
Crocodilomorpha	Neosuchia	Eusuchia	Crocodylus	niloticus	ESRF	Adult	CCEC / 90001842	paleo.esrf.eu	75.4089	77.4144	1.87742	1.0266	-0.20619	-0.1674
Crocodilomorpha	Neosuchia	Eusuchia	Crocodylus	niloticus	ESRF	Adult	CCEC / 90001844	paleo.esrf.eu	57.7802	58.5877	1.76178	1.01398	-0.21586	-0.20271
Crocodilomorpha	Neosuchia	Eusuchia	Crocodylus	niloticus	ESRF	Adult	CCEC / 90001852	paleo.esrf.eu	64.4047	64.9382	1.80892	1.00828	-0.18604	-0.18219
Crocodilomorpha	Neosuchia	Eusuchia	Crocodylus	niloticus	ESRF	Adult	CCEC / 90001855	paleo.esrf.eu	41.2449	43.0133	1.61537	1.04288	-0.15737	-0.14643
Crocodilomorpha	Neosuchia	Eusuchia	Crocodylus	niloticus	ESRF	Adult	CCEC / 90001856	paleo.esrf.eu	57.4442	58.1491	1.75925	1.01227	-0.1992	-0.18081
Crocodilomorpha	Neosuchia	Eusuchia	Crocodylus	niloticus	ESRF	Adult	CCEC / 90001841	paleo.esrf.eu	83.0384	84.1447	1.91928	1.01332	-0.27155	-0.23396
Crocodilomorpha	Neosuchia	Eusuchia	Crocodylus	niloticus	ESRF	Adult	LFAC	paleo.esrf.eu	76.3896	78.6201	1.88303	1.0292	-0.18853	-0.20722
Crocodilomorpha	Neosuchia	Eusuchia	Crocodylus	niloticus	ESRF	Adult	LFAC	paleo.esrf.eu	67.1254	67.8893	1.82689	1.01138	-0.20583	-0.19703
Crocodilomorpha	Neosuchia	Eusuchia	Crocodylus	niloticus	ESRF	Adult	LFAC	paleo.esrf.eu	101.035	104.638	2.00447	1.03566	-0.17782	-0.16178
Crocodilomorpha	Neosuchia	Eusuchia	Crocodylus	niloticus	ESRF	Adult	LFAC	paleo.esrf.eu	113.922	115.162	2.05661	1.01088	-0.23728	-0.21026
Crocodilomorpha	Neosuchia	Eusuchia	Crocodylus	niloticus	ESRF	Adult	LFAC	paleo.esrf.eu	85.4355	87.0093	1.93164	1.01842	-0.18236	-0.18093
Crocodilomorpha	Neosuchia	Eusuchia	Crocodylus	niloticus	ESRF	Adult	LFAC	paleo.esrf.eu	114.573	115.155	2.05908	1.00507	-0.20488	-0.18603
Crocodilomorpha	Neosuchia	Eusuchia	Crocodylus	niloticus	ESRF	Adult	TL	paleo.esrf.eu	80.954	81.4682	1.90824	1.00635	-0.21956	-0.1979
Crocodilomorpha	Neosuchia	Eusuchia	Crocodylus	niloticus	ESRF	Adult	TL	paleo.esrf.eu	80.3646	82.1119	1.90506	1.02174	-0.19889	-0.18566
Crocodilomorpha	Neosuchia	Eusuchia	Crocodylus	niloticus	ESRF	Adult	TL	paleo.esrf.eu	48.5863	51.0598	1.68651	1.05091	-0.16385	-0.15025
Crocodilomorpha	Neosuchia	Eusuchia	Crocodylus	niloticus	ESRF	Adult	TL	paleo.esrf.eu	45.7138	47.6759	1.66005	1.04292	-0.13948	-0.13905
Crocodilomorpha	Neosuchia	Eusuchia	Crocodylus	niloticus	ESRF	Adult	TL	paleo.esrf.eu	44.3042	47.2225	1.64645	1.06587	-0.1112	-0.14994
Crocodilomorpha	Neosuchia	Eusuchia	Crocodylus	niloticus	ESRF	Adult	TL	paleo.esrf.eu	51.4705	53.6204	1.71156	1.04177	-0.1586	-0.14386
Crocodilomorpha	Neosuchia	Eusuchia	Crocodylus	niloticus	CT	Adult	ESRF collection	paleo.esrf.eu	92.755	93.7506	1.96734	1.01073	-0.23819	-0.21595
Crocodilomorpha	Neosuchia	Eusuchia	Crocodylus	niloticus	ESRF	Adult	MHN Grenoble / MHN.Gr.Os.65	paleo.esrf.eu	116.843	120.194	2.0676	1.02868	-0.20341	-0.17305
Crocodilomorpha	Neosuchia	Eusuchia	Crocodylus	niloticus	ESRF	Adult	MHN Grenoble / MHN.Gr.Os.67	paleo.esrf.eu	89.2456	90.8432	1.95059	1.0179	-0.24251	-0.19082
Crocodilomorpha	Neosuchia	Eusuchia	Crocodylus	niloticus	ESRF	Adult	MHN Grenoble / MHN.Gr.Os.70	paleo.esrf.eu	82.3017	83.6974	1.91541	1.01696	-0.21236	-0.198
Crocodilomorpha	Neosuchia	Eusuchia	Crocodylus	niloticus	4	Adult			92.328	93.545	1.96533	1.01318	-0.28141	-0.23011
Crocodilomorpha	Neosuchia	Eusuchia	Crocodylus	novaeguinae	ESRF	Adult	ENS	paleo.esrf.eu	55.5093	56.8413	1.74437	1.024	-0.15003	-0.15467
Crocodilomorpha	Neosuchia	Eusuchia	Crocodylus	porosus	ESRF	Adult	CCEC	paleo.esrf.eu	84.9768	88.1185	1.9293	1.03697	-0.19933	-0.1775
Crocodilomorpha	Neosuchia	Eusuchia	Crocodylus	porosus	ESRF	Adult	MHN Grenoble / MHN.Gr.Os.64	paleo.esrf.eu	63.3407	64.3753	1.80168	1.01633	-0.23312	-0.23182
Crocodilomorpha	Neosuchia	Eusuchia	Crocodylus	porosus	ESRF	Adult	MHN Grenoble / MHN.Gr.Os.66	paleo.esrf.eu	91.6975	94.0272	1.96236	1.02541	-0.21876	-0.17764
Crocodilomorpha	Neosuchia	Eusuchia	Crocodylus	sp.	ESRF	Adult	CCEC / 90001389	paleo.esrf.eu	79.4	14.049	1.89982	1.01108	-0.21554	-0.1972
Crocodilomorpha	Neosuchia	Eusuchia	Crocodylus	sp.	ESRF	Adult	CCEC / 90001399	paleo.esrf.eu	78.6239	81.5622	1.89555	1.03737	-0.20228	-0.18489
Crocodilomorpha	Neosuchia	Eusuchia	Crocodylus	sp.	ESRF	Adult	CCEC / 90001401	paleo.esrf.eu	79.2389	81.3173	1.89894	1.02623	-0.22018	-0.19336
Crocodilomorpha	Neosuchia	Eusuchia	Crocodylus	sp.	ESRF	Adult	CCEC / 90001985	paleo.esrf.eu	84.4758	85.0518	1.92673	1.00682	-0.24254	-0.22029
Crocodilomorpha	Neosuchia	Eusuchia	Crocodylus	sp.	ESRF	Adult	CCEC / 90001388	paleo.esrf.eu	91.5298	95.1777	1.96156	1.03985	-0.19161	-0.17484
Crocodilomorpha	Neosuchia	Eusuchia	Crocodylus	sp.	ESRF	Adult	CCEC / 90001392	paleo.esrf.eu	81.666	83.6851	1.91204	1.02472	-0.21994	-0.19639
Crocodilomorpha	Neosuchia	Eusuchia	Crocodylus	sp.	ESRF	Adult	CCEC / 90001400	paleo.esrf.eu	77.4971	78.525	1.88929	1.01326	-0.2291	-0.21525
Crocodilomorpha	Neosuchia	Eusuchia	Crocodylus	sp.	ESRF	Adult	CCEC / 90001387	paleo.esrf.eu	102.12	104.419	2.00911	1.0225	-0.20293	-0.18233
Crocodilomorpha	Neosuchia	Eusuchia	Crocodylus	sp.	ESRF	Adult	CCEC / 90001402	paleo.esrf.eu	99.5565	101.768	1.99807	1.02222	-0.21108	-0.19925
Crocodilomorpha	Neosuchia	Eusuchia	Crocodylus	sp.	ESRF	Adult	CCEC / 90001403	paleo.esrf.eu	92.5864	94.1878	1.96655	1.0173	-0.19683	-0.18361
Crocodilomorpha	Neosuchia	Eusuchia	Crocodylus	sp.	ESRF	Adult	CCEC / 90000	paleo.esrf.eu	97.9617	102.416	1.99106	1.04547	-0.20267	-0.14745
Crocodilomorpha	Neosuchia	Eusuchia	Leidyosuchus	canadensis	4	Adult	ROM 1903		65.2833	66.1612	1.8148	1.01345	-0.21981	-0.20775
Crocodilomorpha	Neosuchia	Eusuchia	Melanosuchus	niger	4	Adult			67.9426	70.8134	1.83214	1.04225	-0.1406	-0.13942
Crocodilomorpha	Neosuchia	Eusuchia	Osteolaemus	tetraspis	ESRF	Adult	TL	paleo.esrf.eu	42.0245	44.394	1.6235	1.05639	-0.16677	-0.12426
Crocodilomorpha	Neosuchia	Eusuchia	Paleosuchus	palpebrosus	CT	Adult	Protivin Museum	morphobank,org	37.7896	41.4392	1.57737	1.09658	-0.11865	-0.083357
Crocodilomorpha	Neosuchia	Eusuchia	Paleosuchus	trigonatus	ESRF	Adult	CCEC	paleo.esrf.eu	25.3636	27.1474	1.40421	1.07033
Crocodilomorpha	Neosuchia	Eusuchia	Tomistoma	schlegelii	CT	Adult	Digimorph	www.digimorph.org	62.4724	64.469	1.79569	1.03196
Crocodilomorpha	Neosuchia	Thalattosuchia	Pelagosaurus	typus	6	Adult	M1413		43.6939	44.0896	1.64042	1.00906	-0.24429	-0.18637
Crocodilomorpha	Notosuchia	Peirosauridae	Hamadasuchus	rebouli	4	Adult	ROM 52620		63.5668	66.3446	1.80323	1.0437	-0.21634	-0.13687
Crocodilomorpha	Notosuchia	Sebecidae	Sebecus	icaeorhinus	2	Adult	AMNH 3160		83.6924	90.4657	1.92269	1.08093	-0.15999	-0.11346
Ornithodira	Pterosauria	Azdarchidae	Araripesaurus	santanae	ESRF	Adult	BSPG 1982 I 90	paleo.esrf.eu	52.7543	70.0952	1.72226	1.32871	-0.030934	0.010656
Ornithodira	Pterosauria	Azdarchidae	Tropeognathus	mesembrinus	ESRF	Adult	BSPG 1987 I 46	paleo.esrf.eu	15.4908	20.7715	1.49007	1.34089	0.017327	0.045572
Ornithodira	Pterosauria	Breviquartossa	Alkaruen	koi	7	Adult	MPEF-PV 3613		23.6479	28.2409	1.37379	1.19422	-0.14077	-0.066874
Ornithodira	Pterosauria	Rhamphorhynchidae	Parapsicephalus	purdoni	2	Adult	GSM 3166		26.2063	29.6187	1.41841	1.13021		-0.071155
Ornithodira	Pterosauria	Rhamphorhynchidae	Rhamphorhynchus	muensteri	8	Adult	CM 11434		18.7205	23.3848	1.27232	1.24916	-0.040967	-0.048215
Ornithischia	Ceratopsia	Ceratopsidae	Anchiceratops	ornatus	2	Adult	AMNH 5259		119.586	132.405	2.07768	1.10719	-0.31023	-0.22864
Ornithischia	Ceratopsia	Ceratopsidae	Pachyrhinosaurus	lakustai	9	Adult	TMP 1989.55.1243		95.9141	99.367	1.98188	1.036	-0.24494	-0.19287
Ornithischia	Ceratopsia	Protoceratopsidae	Protoceratops	grangeri	2	Adult	AMNH 6466		79.1854	86.989	1.89865	1.09855	-0.10017	-0.097018
Ornithischia	Ceratopsia	Psittacosauridae	Psittacosaurus	lujiatnensis	10	Adult	PKUP V1053		38.51	41.0807	1.58557	1.06675	-0.21727	-0.18265
Ornithischia	Ornithopoda	Hadrosauridae	Amurosaurus	riabini	11	Adult	IRSNB R 279		142.273	150.876	2.15312	1.06047	-0.21383	-0.13356
Ornithischia	Ornithopoda	Hadrosauridae	Corythosaurus	sp.	12	Juvenile	ROM 759		89.7957	116.87	1.95326	1.30151	-0.072141	-0.003212
Ornithischia	Ornithopoda	Hadrosauridae	Corythosaurus	sp.	12	Subadult	CMN 34825		124.859	144.003	2.09642	1.15332	-0.20157	-0.076356
Ornithischia	Ornithopoda	Hadrosauridae	Edmontosaurus	sp.	13	Adult			210.563	250.013	2.32338	1.18736	-0.13505	-0.029247
Ornithischia	Ornithopoda	Hadrosauridae	Hypacrosaurus	altispinus	12	Adult	ROM 702		148.57	162.969	2.17193	1.09692	-0.21706	-0.13464
Ornithischia	Ornithopoda	Hadrosauridae	Kritosaurus	notabilis	2	Adult	AMNH 5350		176.052	198.011	2.24564	1.12473	-0.20654	-0.11096
Ornithischia	Ornithopoda	Hadrosauridae	Lambeosaurus	sp.	12	Adult	ROM 758		103.941	121.752	2.01679	1.17135	-0.1499	-0.058268
Ornithischia	Ornithopoda	Hadrosauridae	Parasaurolophus	sp.	14	Adult	RAM 14000		37.2677	45.4949	1.57133	1.22076	-0.10167	-0.078614
Ornithischia	Ornithopoda	Hadrosauridae	Tenontosaurus	tilleti	15	Adult	OMNH 58340		87.4739	99.4582	1.94188	1.137	-0.081672	0.011197
Ornithischia	Ornithopoda	Heterodontosauridae	Heterodontosaurus	tucki	ESRF	Adult	The Albany Museum / AM4766	paleo.esrf.eu	40.3449	43.4343	1.60579	1.07657	-0.074431	-0.10883
Ornithischia	Ornithopoda	Iguanodontidae	Arenysaurus	ardevoli	16	Adult	MPZ2008/1		115.902	138.438	2.06409	1.19445	-0.12931	-0.081692
Ornithischia	Ornithopoda	Iguanodontidae	Dysalotosaurus	lettowvorbecki	17	Juvenile	BSPG AS I 834		33.7018	36.7007	1.52765	1.08898	-0.16823	-0.11007
Ornithischia	Ornithopoda	Iguanodontidae	Dysalotosaurus	lettowvorbecki	17	Subadult	MB.R.137x		44.1073	49.9501	1.64451	1.13247	-0.18625	-0.10726
Ornithischia	Ornithopoda	Iguanodontidae	Iguanodon	bernissartensis	18	Adult	OUMNH T.127		115.89	131	2.06	1.13	-0.20276	-0.11179
Ornithischia	Pachycephalosauria	Pachycephalosauridae	Pachycephalosaurus	grangeri	2	Adult	AMNH 1696		110.505	119.964	2.04338	1.0856	-0.2006	-0.12506
Ornithischia	Pachycephalosauria	Pachycephalosauridae	Stegoceras	validus	2	Adult	ROM 803		42.5876	51.9755	1.62928	1.22044		0.019323
Ornithischia	Thyreophora	Ankylosauridae	Euoplocephalus	tutus	19	Adult	AMNH 5405		97.1445	105.428	1.98742	1.08527	-0.19643	-0.1338
Ornithischia	Thyreophora	Ankylosauridae	Kunbarrasaurus	ieversi	20	Adult	QM F18101		70.2087	74.0963	1.84639	1.05537	-0.17344	-0.14736
Ornithischia	Thyreophora	Ankylosauridae	Pawpawsaurus	campbelli	21	Adult	FWMSH93B.00026		75.2486	83.5322	1.8765	1.11008	-0.095344	-0.094137
Ornithischia	Thyreophora	Stegosauridae	Stegosaurus	armatus	2	Adult	USNM 4936		128.411	137.45	2.1086	1.07039	-0.14955	-0.12019
Ornithischia	Thyreophora	Stegosauridae	Stegosaurus	stenops	20	Adult	CM 106		106.178	116.115	2.02604	1.09359	-0.083393	-0.08852
Saurischia	Sauropoda	Camarasauridae	Camarasaurus	lentus	22	Adult	DNM28		45.1141	53.0389	1.65431	1.17566	-0.19477	-0.073975
Saurischia	Sauropoda	Cetiosauridae	Shunosaurus	lii	22	Adult	ZG65430		104.396	108.819	2.01869	1.04236	-0.22858	-0.23567
Saurischia	Sauropoda	Diplodocidae	Amargasaurus	cazani	23	Adult	MACN-N 15		98.5204	114.148	1.99353	1.15863	-0.14035	-0.13176
Saurischia	Sauropoda	Diplodocidae	Diplodocus	longus	24	Adult	CM 3452		57	66.72	1.75	1.17	-0.19078	-0.10645
Saurischia	Sauropoda	Rebbachisauridae	Nigersaurus	taquetii	25	Adult	MNN GAD512		74.1932	86.0094	1.87036	1.15926	-0.053876	-0.031565
Saurischia	Sauropoda	Saltasauridae	Bonatitan	reigni	26	Adult	MACN 821		63.4792	69.2908	1.80263	1.09155	-0.17157	-0.095214
Saurischia	Sauropoda	Titanosauridae	Ampelosaurus	sp.	27	Adult	MCCM-HUE-8741		73.8514	79.2894	1.86836	1.07364	-0.15829	-0.12382
Saurischia	Sauropoda	Vulcanodontidae	Spinophorosaurus	nigerensis	28	Adult	GCP-CV-4229		105.525	113.944	2.02335	1.07979	-0.28489	-0.14525
Saurischia	Theropoda	Abelisauridae	Arcovenator	escotae	ESRF	Adult	MHNA-PV-2011.1	paleo.esrf.eu	120.127	130.415	2.07964	1.08564	-0.11165	-0.10114
Saurischia	Theropoda	Abelisauridae	Aucasaurus	garridoi	29	Adult	MCF-PVPH 236		137.357	149.513	2.13785	1.0885	-0.17653	-0.089111
Saurischia	Theropoda	Abelisauridae	Majungasaurus	crenatissimus	30	Adult	FMNH PR2100		108.948	119.686	2.03722	1.09856	-0.21629	-0.10565
Saurischia	Theropoda	Allosauridae	Allosaurus	fragilis	24	Adult	UMNH VP 18050		116.563	130.578	2.06656	1.12023	-0.1748	-0.10044
Saurischia	Theropoda	Carcharodontosauridae	Acrocanthosaurus	atokensis	31	Adult	PMNH 10146		104.82	123.76	2.02	1.18	-0.16534	-0.057057
Saurischia	Theropoda	Carcharodontosauridae	Carcharodontosaurus	saharicus	32	Adult	SGM Din-12		163.929	182.868	2.21466	1.11553	-0.19477	-0.11209
Saurischia	Theropoda	Carcharodontosauridae	Giganotosaurus	carolinii	33	Adult	MUCP-CH 1		140.806	154.485	2.14862	1.09715	-0.2084	-0.12654
Saurischia	Theropoda	Ceratosauridae	Ceratosaurus	magnicornis	34	Adult	MWC1		81.5371	93.3805	1.91136	1.14525	-0.15637	-0.083424
Saurischia	Theropoda	Dilophosauridae	Sinosaurus	triassicus	35	Adult	ZLJT01		98.2496	117.533	1.99233	1.19627	-0.073808	-0.031891
Saurischia	Theropoda	Metriacanthosauridae	Sinraptor	dongi	36	Adult			130.591	138.61	2.11591	1.06141	-0.21048	-0.15154
Saurischia	Theropoda	Tyrannosauridae	Alioramus	altai	37	Adult	IGM 100/184		106.016	117.001	2.02537	1.10362	-0.21082	-0.13546
Saurischia	Theropoda	Tyrannosauridae	Gorgosaurus	libratus	24	Adult	ROM 1247		131.979	142.325	2.1205	1.0784	-0.23786	-0.12612
Saurischia	Theropoda	Tyrannosauridae	Nanotyrannus	lancensis	24	Juvenile ?	CMNH 7541		142.752	171.706	2.15458	1.20283	-0.11586	-0.061275
Saurischia	Theropoda	Tyrannosauridae	Tarbosaurus	bataar	38	Adult	PIN 553-3/1		174.196	186.23	2.24104	1.06909	-0.22595	-0.15512
Saurischia	Theropoda	Tyrannosauridae	Tyrannosaurus	rex	24	Adult	AMNH FR 5117		177.133	200.577	2.2483	1.13235	-0.20579	-0.11013
Saurischia	Theropoda	Tyrannosauridae	Tyrannosaurus	rex	24	Adult	AMNHN FR 5029		199.116	221.457	2.29911	1.1122	-0.19387	-0.11594
Saurischia	Theropoda	Tyrannosauridae	Tyrannosaurus	rex	24	Adult	FMNH PR2081		200.227	227.481	2.30152	1.13612	-0.21711	-0.10761
Saurischia	Theropoda	Therizinosauridae	Erlikosaurus	andrewsii	39	Adult	IGM 100/111		76.757	83.4662	1.88512	1.08741	-0.16322	-0.12509
Saurischia	Theropoda	Compsognathidae	Compsognathus	longipes	ESRF	Subadult	BSP AS I 563	paleo.esrf.eu	25.2241	26.8177	1.40182	1.06318	0.02306	-0.15433
Saurischia	Theropoda	Ornithomimidae	Garudimimus	brevipes	40	Adult	GIN 100/13		61.236	81.1951	1.78701	1.32594	-0.11071	-0.061034
Saurischia	Theropoda	Ornithomimidae	Ornithomimus	edmontonicus	41	Adult	RTMP 95.110.1		81.9513	102.482	1.91356	1.25053	-0.042671	6.9839e-06
Saurischia	Theropoda	Ornithomimidae	Struthiomimus	altus	24	Adult	TMP 90.26.1		91.8604	123.317	1.96313	1.34244	-0.018613	0.012015
Saurischia	Theropoda	Oviraptoridae	Citipati	osmolskae	42	Adult	IGM 100/978		67.832	84.5083	1.83143	1.24585	-0.16551	-0.040557
Saurischia	Theropoda	Oviraptoridae	Conchoraptor	gracilis	42	Adult	IGM 100/973		67.4284	93.8326	1.82884	1.39159	0.0079576	0.043147
Saurischia	Theropoda	Oviraptoridae	Incisivosaurus	gauthieri	43	Adult	IVPP V 13326		40.3131	54.2552	1.60545	1.34584	-0.010417	0.057218
Saurischia	Theropoda	Oviraptoridae	Khaan	mckennai	42	Adult	IGM 100/3006		61.6018	70.7504	1.78959	1.14851	-0.14871	-0.10166
Saurischia	Theropoda	Dromaeosauridae	Bambiraptor	feinbergi	44	Subadult			46.2082	52.9341	1.66472	1.14556	-0.052589	-0.020967
Saurischia	Theropoda	Dromaeosauridae	Deinonychus	anthirropus	24	Adult	MOR 747		57.6086	65.5752	1.76049	1.13829	-0.11152	-0.072644
Saurischia	Theropoda	Troodontidae	Zanabazar	junior	42	Adult	IGM 100/1		73.5059	98.823	1.86632	1.34442	-0.02409	0.018357
Saurischia	Theropoda	Halszkaraptorinae	Halszkaraptor	escuillei	ESRF	Subadult	MPCD-102/108	paleo.esrf.eu	23.4015	27.5697	1.36924	1.17812	0.0076425	-0.0027153
Saurischia	Theropoda	Archaeopterygidae	Archaeopteryx	lithographica	ESRF	Subadult	BMNH 37001	paleo.esrf.eu	22.5584	26.2796	1.35331	1.16496	-0.021827	-0.047368
Saurischia	Theropoda	Archaeopterygidae	Archaeopteryx	lithographica	ESRF	Subadult	BSP 1999 I 50	paleo.esrf.eu	24.2747	29.3363	1.38515	1.20851
Saurischia	Theropoda	Archaeopterygidae	Archaeopteryx	lithographica	45	Subadult	BMNH 37001		22.1877	26.1546	1.34611	1.17879
Ornithuromorpha	Ornithurae		Cerebavis	cenomanica	45	Adult	PIN 5028/2		15.0809	23.2513	1.17843	1.54177	0.086043	0.1302
Paleognathae	Aepyornithiformes	Aepyornithidae	Aepyornis	maximus	CT	Adult	MNHN	paleo.esrf.eu	68.363	85.6603	1.83482	1.25302	-0.016325	-0.0032489
Paleognathae	Apterygiformes	Apterygidae	Apteryx	owenii	ESRF	Adult	MHN Grenoble / MHN.Gr.Os.	paleo.esrf.eu	29.899	48.4947	1.47566	1.62195	0.28474	0.18722
Paleognathae	Apterygiformes	Apterygidae	Apteryx	mantelli	CT	Adult	Protivin Museum	morphobank.org	34.6078	46.9749	1.53917	1.67187	0.19833	0.072036
Paleognathae	Casuariformes	Casuariidae	Casuarius	casuarius	CT	Adult	Protivin Museum	morphobank.org	59.1386	75.0262	1.77187	1.26865	0.023983	0.015965
Paleognathae	Casuariformes	Dromaiidae	Dromaius	novaehollandiae	CT	Adult	Protivin Museum	morphobank.org	56.6631	75.376	1.7533	1.33025	0.08015	0.1085
Paleognathae	Casuariformes	Dromaiidae	Dromaius	novaehollandiae	ESRF	Adult	CCEC / D	paleo.esrf.eu	48.1523	62.1034	1.68262	1.28973	0.02803	0.03316
Paleognathae	Dinornithiformes	Dinornithidae	Dinornis	giganteus	47	Adult	AV29786		70.8988	93.3576	1.85064	1.31677	0.06082	0.060429
Paleognathae	Dinornithiformes	Dinornithidae	Dinornis	sp.	ESRF	Adult	CCEC / QZ83	paleo.esrf.eu	52.8063	58.562	1.72269	1.109	-0.021458	-0.080563
Paleognathae	Dinornithiformes	Dinornithidae	Dinornis	sp.	ESRF	Adult	CCEC / DR	paleo.esrf.eu	51.7873	58.1209	1.71422	1.1223
Paleognathae	Dinornithiformes	Emeidae	Anomalopteryx	didiformis	47	Adult	AV8548		48.7387	60.4659	1.68787	1.24061	-0.052458	-0.0050993
Paleognathae	Dinornithiformes	Emeidae	Emeus	crassus	47	Adult	AV8305		46.7313	52.1367	1.66961	1.11567	-0.091413	-0.083935
Paleognathae	Dinornithiformes	Emeidae	Emeus	curtus	47	Adult	AV3798		40.9704	50.9169	1.61247	1.24277	-0.040159	-0.031199
Paleognathae	Dinornithiformes	Emeidae	Emeus	gravis	47	Adult	AV3772		54.2172	61.5846	1.73414	1.13589	-0.040176	-0.035187
Paleognathae	Dinornithiformes	Emeidae	Emeus	gravis	47	Adult	AV9285		49.9299	58.3465	1.69836	1.16857	-0.054801	-0.086292
Paleognathae	Dinornithiformes	Emeidae	Pachyornis	australis	47	Adult	AV36430		59.9037	65.6578	1.77745	1.09606	-0.1331	-0.12321
Paleognathae	Dinornithiformes	Emeidae	Pachyornis	elephantopus	47	Adult	AV3680		54.9363	62.4036	1.73986	1.13593	-0.080971	-0.093041
Paleognathae	Lithornitiformes	Lithornithidae	Lithornis	plebius	48	Adult			24.5449	29.3623	1.38996	1.19627	-0.034745	-0.021066
Paleognathae	Rheiformes	Rheidae	Rhea	americana	49	Adult			23.012	30.2569	1.36195	1.31483	0.15854	0.069573
Paleognathae	Rheiformes	Rheidae	Rhea	americana	CT	Adult	Protivin Museum	morphobank.org	29.764	44.1371	1.47369	1.4829	0.034393	0.11449
Paleognathae	Rheiformes	Rheidae	Rhea	americana	CT	Adult	Digimorph	www.digimorph.org	27.8513	39.6092	1.44485	1.42217
Paleognathae	Struthioniformes	Struthionidae	Struthio	camelus	ESRF	Adult	ESRF collection	paleo.esrf.eu	61.396	95.0226	1.78814	1.5477
Paleognathae	Struthioniformes	Struthionidae	Struthio	camelus	ESRF	Adult	ESRF collection	paleo.esrf.eu	57.3935	95.0258	1.75886	1.65569
Paleognathae	Struthioniformes	Struthionidae	Struthio	camelus	ESRF	Adult	ESRF collection	paleo.esrf.eu	58.356	90.776	1.76609	1.55556
Paleognathae	Struthioniformes	Struthionidae	Struthio	camelus	ESRF	Adult	ESRF collection	paleo.esrf.eu	60.596	88.8742	1.78244	1.46667
Paleognathae	Struthioniformes	Struthionidae	Struthio	camelus	ESRF	Adult	ESRF collection	paleo.esrf.eu	47.6177	81.2244	1.67777	1.70576
Paleognathae	Tinamiformes	Tinamidae	Nothoprocta	ornata	50	Adult	To01		20.7152	28.5579	1.31629	1.3786	0.044842	0.086621
Paleognathae	Tinamiformes	Tinamidae	Nothura	boraquira	50	Adult	Tw01		19.97	26.6818	1.30038	1.3361	0.073155	0.09314
Paleognathae	Tinamiformes	Tinamidae	Nothura	darwinii	50	Adult	Td01		17.6342	24.3268	1.24636	1.37952	0.09675	0.11416
Paleognathae	Tinamiformes	Tinamidae	Rhynchotus	rufescens	50	Adult	Tr01		24.7432	32.8351	1.39346	1.32704	0.048217	0.073542
Paleognathae	Tinamiformes	Tinamidae	Tinamous	major	50	Adult	Tg01		22.6849	30.1977	1.35574	1.33118	0.035918	0.062874
Neognathae	Accipitriformes	Accipitridae	Accipiter	gentilis	CT	Adult	Protivin Museum / 176	morphobank.org	31.7181	50.7777	1.50131	1.6009	0.14924	0.15888
Neognathae	Accipitriformes	Accipitridae	Accipiter	nisus	CT	Adult	Protivin Museum / 765	morphobank.org	21.1621	34.7134	1.32556	1.64035	0.14574	0.16854
Neognathae	Accipitriformes	Accipitridae	Buteo	buteo	CT	Adult	Protivin Museum / 763	morphobank.org	31.777	51.6333	1.50211	1.62486	0.16794	0.1649
Neognathae	Accipitriformes	Accipitridae	Buteo	lagopus	CT	Adult	Protivin Museum / 462	morphobank.org	32.6554	53.5098	1.51395	1.63862	0.17115	0.15912
Neognathae	Accipitriformes	Accipitridae	Circaetus	gallicus	ESRF	Adult	CCEC / 50001528	paleo.esrf.eu	37.543	57.0569	1.57453	1.51978	0.12008	0.13305
Neognathae	Accipitriformes	Accipitridae	Haliaeetus	leucocephalus	CT	Adult	Protivin Museum / 228	morphobank.org	41.9376	63.5412	1.6226	1.51514	0.14078	0.12691
Neognathae	Accipitriformes	Accipitridae	Milvus	aegypticus	CT	Adult	Protivin Museum / 508	morphobank.org	27.9373	45.3173	1.44618	1.62211	0.16832	0.16057
Neognathae	Accipitriformes	Accipitridae	Neophron	percnopterus	ESRF	Adult	CCEC / 50001484	paleo.esrf.eu	34.6563	53.6595	1.53978	1.54833	0.12816	0.14952
Neognathae	Accipitriformes	Accipitridae	Pernis	apivorius	ESRF	Adult	CCEC / 50001539	paleo.esrf.eu	32.0448	48.8259	1.50576	1.52368	0.16592	0.13787
Neognathae	Accipitriformes	Accipitridae	Stephanoaetus	coronatus	CT	Adult	Protivin Museum / 843	morphobank.org	32.9144	50.2948	1.51739	1.52805	0.12452	0.1318
Neognathae	Accipitriformes	Cathartidae	Gyps	fulvus	ESRF	Adult	CCEC / 50001652	paleo.esrf.eu	31.2666	50.7341	1.49508	1.62263	0.16731	0.15861
Neognathae	Accipitriformes	Cathartidae	Cathartes	aura	CT	Adult	Protivin Museum / 658	morphobank.org	36.1335	52.2723	1.55791	1.44664	0.13514	0.11121
Neognathae	Accipitriformes	Cathartidae	Coragyps	atratus	CT	Adult	Digimorph	morphobank.org	36.661	53.7399	1.5642	1.46586	0.22164	0.099841
Neognathae	Accipitriformes	Cathartidae	Sarcoramphus	papa	ESRF	Adult	CCEC / 50001668	paleo.esrf.eu	57.0727	77.6699	1.75643	1.36089	0.12899	0.091035
Neognathae	Accipitriformes	Cathartidae	Vultur	gryphus	ESRF	Adult	CCEC / 50001624	paleo.esrf.eu	55.4799	75.1007	1.74414	1.35366	0.10517	0.097888
Neognathae	Accipitriformes	Sagittaridae	Sagittarius	serpentarius	CT	Adult	Protivin Museum / 457	morphobank.org	41.3364	62.4118	1.61633	1.50985	0.14024	0.12215
Neognathae	Anseriformes	Anatidae	Anas	clypeata	CT	Adult	Protivin Museum / 637	morphobank.org	24.208	32.5947	1.38396	1.34644	0.15426	0.094582
Neognathae	Anseriformes	Anatidae	Anas	crecca	CT	Adult	Protivin Museum / 649	morphobank.org	21.952	31.0351	1.34147	1.41377	0.15258	0.088312
Neognathae	Anseriformes	Anatidae	Anas	plathyrhynchos	CT	Adult	Digimorph	www.digmorph.org	25.7041	33.1793	1.41	1.29082
Neognathae	Anseriformes	Anatidae	Chenonetta	jubata	CT	Adult	Protivin Museum / 674	morphobank.org	26.245	33.7589	1.41905	1.2863	0.1131	0.058769
Neognathae	Anseriformes	Anatidae	Cygnus	olor	CT	Adult	Protivin Museum / 266	morphobank.org	40.6061	47.5886	1.60859	1.17196	0.063757	-0.041763
Neognathae	Anseriformes	Anatidae	Nettapus	auritus	CT	Adult	Protivin Museum / 1104	morphobank.org	22.3277	28.6065	1.34884	1.28121	0.12055	0.068178
Neognathae	Anseriformes	Anatidae	Oxyura	leucocephala	CT	Adult	Protivin Museum / 932	morphobank.org	25.7245	34.2199	1.41035	1.33024	0.17935	0.077281
Neognathae	Anseriformes	Anatidae	Tadorna	tadorna	CT	Adult	Protivin Museum / 673	morphobank.org	28.8897	36.108	1.46074	1.24986	0.10714	0.036411
Neognathae	Anseriformes	Anatidae	Callonetta	leucophrys	CT	Adult	Protivin Museum / 916	morphobank.org	24.0573	31.5229	1.38125	1.31033	0.16463	0.067616
Neognathae	Anseriformes	Anatidae	Cereopsis	novaehollandiae	CT	Adult	Protivin Museum / 1111	morphobank.org	32.0898	41.4351	1.50637	1.29122	0.10825	0.059571
Neognathae	Anseriformes	Anhimidae	Chauna	chavaria	ESRF	Adult	CCEC / 50001629	paleo.esrf.eu	37.4739	48.2619	1.57373	1.28788	0.032068	0.028997
Neognathae	Anseriformes	Anseranatidae	Anseranas	semipalmata	CT	Adult	Protivin Museum / 762	morphobank.org	33.6852	41.1961	1.52744	1.22297	0.10624	0.047222
Neognathae	Anseriformes	Anseridae	Anser	albifrons	CT	Adult	Protivin Museum / 1092	morphobank.org	31.6154	41.0431	1.4999	1.2982	0.12505	0.055292
Neognathae	Anseriformes	Anseridae	Anser	anser	CT	Adult	Protivin Museum / 1091	morphobank.org	37.3099	47.266	1.57182	1.26685	0.10041	0.045371
Neognathae	Anseriformes	Anseridae	Anser	erythropus	CT	Adult	Protivin Museum / 917	morphobank.org	30.7965	40.5341	1.4885	1.31619	0.11738	0.070165
Neognathae	Anseriformes	Anseridae	Branta	canadensis	CT	Adult	Protivin Museum / 682	morphobank.org	36.8377	46.1592	1.56629	1.25304	0.13243	0.03058
Neognathae	Anseriformes	Presbyornithidae	Presbyornis	sp.	48				14.93	18.36	1.17	1.23
Neognathae	Apodiformes	Apodidae	Apus	pallidus	ESRF	Fledgling	ESRF collection	paleo.esrf.eu	11.9327	19.9925	1.07674	1.67544	0.23571	0.20299
Neognathae	Apodiformes	Apodidae	Panyptila	melanoleuca	ESRF	Adult	CCEC / 50001438	paleo.esrf.eu	11.8956	21.9009	1.07539	1.8411	0.23199	0.23987
Neognathae	Apodiformes	Trochilidae	Thalurania	furcata	CT	Adult	MNHN		9.71718	19.0025	0.98754	1.95555	0.25756	0.29888
Neognathae	Bucerotiformes	Bucerotidae	Aceros	corrigatus	CT	Adult	Protivin Museum / 970	morphobank.org	37.0804	49.3259	1.56914	1.33024	0.086077	0.044159
Neognathae	Bucerotiformes	Bucerotidae	Aceros	plicatus	CT	Adult	Protivin Museum / 859	morphobank.org	36.8588	52.6312	1.56654	1.42791	0.12145	0.10168
Neognathae	Bucerotiformes	Bucerotidae	Anthracoceros	malayanius	CT	Adult	Protivin Museum / 585	morphobank.org	32.9514	46.3691	1.51787	1.4072	0.074498	0.092297
Neognathae	Bucerotiformes	Bucerotidae	Bycanistes	bucinator	CT	Adult	Protivin Museum / 870	morphobank.org	33.4938	46.1408	1.52497	1.37759	0.11971	0.09704
Neognathae	Bucerotiformes	Bucerotidae	Bycanistes	cylindricus	CT	Adult	Protivin Museum / 779	morphobank.org	39.2393	53.5699	1.59372	1.36521	0.088153	0.079698
Neognathae	Bucerotiformes	Bucerotidae	Bycanistes	fistulator	CT	Adult	Protivin Museum / 776	morphobank.org	37.5776	49.5116	1.57493	1.31758	0.086081	0.064221
Neognathae	Bucerotiformes	Bucerotidae	Bycanistes	subcylindricus	CT	Adult	Protivin Museum / 587	morphobank.org	36.2599	54.3954	1.55943	1.50015	0.12065	0.1267
Neognathae	Bucerotiformes	Bucerotidae	Buceros	cassidix	CT	Adult	Protivin Museum / 860	morphobank.org	38.1843	51.5931	1.58188	1.35116	0.065424	0.037924
Neognathae	Bucerotiformes	Bucerotidae	Ceratogymna	atrata	CT	Adult	Protivin Museum / 845	morphobank.org	37.4562	53.0374	1.57352	1.41598	0.11559	0.098932
Neognathae	Bucerotiformes	Bucerotidae	Ceratogymna	elata	CT	Adult	Protivin Museum / 777	morphobank.org	37.6077	49.3117	1.57528	1.31121	0.11015	0.05139
Neognathae	Bucerotiformes	Bucerotidae	Rhyticeros	undulatus	CT	Adult	Protivin Museum / 514	morphobank.org	42.1163	57.6831	1.62445	1.36962	0.116	0.079934
Neognathae	Bucerotiformes	Bucerotidae	Tockus	deckeni	CT	Adult	Protivin Museum / 454	morphobank.org	25.0367	36.4756	1.39858	1.45688	0.15495	0.1331
Neognathae	Bucerotiformes	Bucerotidae	Tockus	erythrorhynchus	CT	Adult	Protivin Museum / 455	morphobank.org	24.9103	34.838	1.39638	1.39854	0.15246	0.13037
Neognathae	Bucerotiformes	Bucorvidae	Bucorvus	abyssinicus	ESRF	Adult	CCEC / 50001648	paleo.esrf.eu	47.0328	74.1398	1.6724	1.57634	0.11926	0.10883
Neognathae	Bucerotiformes	Bucorvidae	Bucorvus	leadbeateri	CT	Adult	Protivin Museum / 586	morphobank.org	47.7404	71.8676	1.67889	1.50538	0.14934	0.1368
Neognathae	Bucerotiformes	Upupidae	Upupa	epops	CT	Adult	Protivin Museum / 524	morphobank.org	17.4528	25.4705	1.24187	1.45939	0.17781	0.13649
Neognathae	Cariamiformes	Cariamidae	Cariama	cristata	CT	Adult	Protivin Museum / 665	morphobank.org	35.088	48.6726	1.54516	1.38716	0.073917	0.060683
Neognathae	Charadriiformes	Alcidae	Alca	torda	ESRF	Adult	ESRF collection	paleo.esrf.eu	30.2807	45.219	1.48117	1.49333	0.13117	0.12105
Neognathae	Charadriiformes	Alcidae	Alle	alle	CT	Adult	Protivin Museum / 1113	morphobank.org	20.2568	28.2537	1.30657	1.39477	0.12849	0.12364
Neognathae	Charadriiformes	Alcidae	Fratercula	arctica	CT	Adult	Protivin Museum / 559	morphobank.org	23.7598	34.7503	1.37584	1.46257	0.098399	0.13285
Neognathae	Charadriiformes	Alcidae	Pinguinus	impennis	ESRF	Adult	CCEC / 50001551	paleo.esrf.eu	38.8635	53.7668	1.58954	1.38348	0.10355	0.080354
Neognathae	Charadriiformes	Alcidae	Uria	aalge	ESRF	Adult	ESRF collection	paleo.esrf.eu	29.1388	39.7128	1.46447	1.36288	0.080269	0.059566
Neognathae	Charadriiformes	Haematopidae	Haematopus	ostralegus	CT	Adult	Protivin Museum / 941	morphobank.org	23.9644	39.6117	1.37957	1.65294	0.18924	0.18308
Neognathae	Charadriiformes	Jacanidae	Actophilornis	africanus	CT	Adult	Protivin Museum / 642	morphobank.org	18.744	23.5751	1.27286	1.25775	0.066699	0.056804
Neognathae	Charadriiformes	Laridae	Chroicocephalus	ridibundus	CT	Adult	Protivin Museum / 645	morphobank.org	24.4029	34.1967	1.38744	1.40134	0.083155	0.075754
Neognathae	Charadriiformes	Laridae	Larus	argentatus	ESRF	Adult	ESRF collection	paleo.esrf.eu	28.6938	40.4952	1.45779	1.41129	0.088998	0.067515
Neognathae	Charadriiformes	Laridae	Larus	marinus	CT	Adult	Protivin Museum / 247	morphobank.org	31.1786	44.7321	1.49386	1.43471	0.11364	0.097379
Neognathae	Charadriiformes	Laridae	Larus	michaellis	CT	Adult	Protivin Museum / 957	morphobank.org	31.939	43.2931	1.50432	1.35549	0.085807	0.062076
Neognathae	Charadriiformes	Scolopacidae	Gallinago	gallinago	CT	Adult	Protivin Museum / 517	morphobank.org	17.7459	27.8757	1.2491	1.57083	0.2466	0.18943
Neognathae	Charadriiformes	Scolopacidae	Scolopax	minor	CT	Adult	Protivin Museum / 684	morphobank.org	18.0594	32.0778	1.2567	1.77623	0.14843	0.20823
Neognathae	Charadriiformes	Scolopacidae	Scolopax	rusticola	CT	Adult	Protivin Museum / 516	morphobank.org	21.7065	35.3007	1.33659	1.62627	0.15472	0.15644
Neognathae	Ciconiiformes	Ciconidae	Ciconia	ciconia	ESRF	Adult	Peaugres	paleo.esrf.eu	38.2445	56.8291	1.58257	1.48594	0.088794	0.11634
Neognathae	Ciconiiformes	Ciconidae	Ephippiorhynchus	senegalensis	CT	Adult	Protivin Museum / 663	morphobank.org	43.8127	61.5657	1.6416	1.4052	0.077709	0.084906
Neognathae	Ciconiiformes	Ciconidae	Leptoptylos	crumeniferus	CT	Adult	Protivin Museum / 201	morphobank.org	47.0112	67.496	1.6722	1.43574	0.1056	0.095197
Neognathae	Ciconiiformes	Ciconidae	Mycteria	ibis	CT	Adult	Protivin Museum / 394	morphobank.org	36.4364	58.4043	1.56153	1.60291	0.15399	0.15146
Neognathae	Columbiformes	Columbinae	Columba	oenas	CT	Adult	Protivin Museum / 647	morphobank.org	20.137	29.3481	1.30399	1.45742	0.089072	0.11557
Neognathae	Columbiformes	Columbinae	Gallicolumba	luzonica	CT	Adult	Protivin Museum / 929	morphobank.org	18.3425	25.5038	1.26346	1.39042	0.1126	0.091276
Neognathae	Columbiformes	Columbinae	Ocyphaps	lophotes	CT	Adult	Protivin Museum / 1118	morphobank.org	18.6191	27.5704	1.26996	1.48076	0.17287	0.13486
Neognathae	Columbiformes	Columbinae	Phaps	chalcoptera	CT	Adult	Protivin Museum / 849	morphobank.org	20.362	27.6887	1.30882	1.35982	0.15722	0.089372
Neognathae	Columbiformes	Columbinae	Streptopelia	tranquebarica	CT	Adult	Protivin Museum / 785	morphobank.org	18.8973	27.2708	1.2764	1.44311	0.17118	0.12109
Neognathae	Columbiformes	Otidiphabinae	Otidiphaps	nobilis	CT	Adult	Protivin Museum / 1076	morphobank.org	21.2266	31.4776	1.32688	1.48293	0.14413	0.12924
Neognathae	Columbiformes	Raphinae	Raphus	cucullatus	51	Adult			42.7177	51.1609	1.63061	1.19765	-0.038258	-0.023198
Neognathae	Columbiformes	Raphinae	Pezophaps	solitaria	51	Adult			40.7752	48.3946	1.6104	1.18686	-0.039577	0.0025715
Neognathae	Coraciiformes	Alcedinidae	Ceryle	rudis	ESRF	Adult	CCEC / 50001485	paleo.esrf.eu	17.9554	27.5694	1.2542	1.53543	0.15606	0.13445
Neognathae	Coraciiformes	Meropidae	Merops	apiaster	CT	Adult	Protivin Museum / 877	morphobank.org	13.2353	25.4373	1.12173	1.92193	0.19769	0.22181
Neognathae	Coraciiformes	Meropidae	Merops	viridis	CT	Adult	Protivin Museum / 963	morphobank.org	12.6782	25.6132	1.10306	2.02025	0.20238	0.22751
Neognathae	Cuculiformes	Cuculidae	Geococcyx	californianus	ESRF	Adult	MNHN	paleo.esrf.eu	23.5676	33.3569	1.37232	1.41537	0.10759	0.076482
Neognathae	Cuculiformes	Cuculidae	Guira	guira	CT	Adult	Protivin Museum / 961	morphobank.org	19.9449	28.125	1.29983	1.41014	0.12376	0.098217
Neognathae	Cuculiformes	Opisthocomidae	Opisthocomus	hoazin	ESRF	Adult	MNHN	paleo.esrf.eu	27.4138	38.6136	1.43797	1.40855	0.094783	0.091753
Neognathae	Falconiformes	Falconidae	Falco	cherrug	CT	Adult	Protivin Museum / 150	morphobank.org	29.3696	51.5947	1.4679	1.75674	0.18197	0.199
Neognathae	Falconiformes	Falconidae	Falco	subbuteo	CT	Adult	Protivin Museum / 640	morphobank.org	22.0798	37.9282	1.34399	1.71778	0.19424	0.20154
Neognathae	Falconiformes	Falconidae	Falco	tinnunculus	CT	Adult	Protivin Museum / 278	morphobank.org	23.9137	38.0675	1.37865	1.59187	0.17824	0.17257
Neognathae	Galliformes	Cracidae	Crax	mitu	ESRF	Adult	CCEC / 50001661	paleo.esrf.eu	36.7276	69.9963	1.56499	1.29	0.070947	0.040371
Neognathae	Galliformes	Numididae	Acryllium	vulturinum	CT	Adult	Protivin Museum / 979	morphobank.org	28.2156	36.9546	1.45049	1.30972	0.063691	0.048951
Neognathae	Galliformes	Numididae	Numida	meleagris	CT	Adult	Protivin Museum / 813	morphobank.org	27.058	35.6771	1.4323	1.31854	0.060277	0.065597
Neognathae	Galliformes	Odontophoridae	Callipepla	squamata	CT	Adult	Protivin Museum / 1151	morphobank.org	16.0493	23.6895	1.20545	1.47605	0.19716	0.14093
Neognathae	Galliformes	Phasianidae	Crossoptilon	auritum	CT	Adult	Protivin Museum / 659	morphobank.org	32.6662	42.4552	1.5141	1.29967	0.04165	0.034955
Neognathae	Galliformes	Phasianidae	Gallus	gallus	ESRF	Adult	ESRF collection	paleo.esrf.eu	28.5837	33.5584	1.45612	1.17404	-0.025997	-0.05716
Neognathae	Galliformes	Phasianidae	Lagopus	mutus	ESRF	Adult	CCEC / 50001538	paleo.esrf.eu	24.3952	32.8748	1.3873	1.34759	0.063247	0.065661
Neognathae	Galliformes	Phasianidae	Pavo	cristatus	CT	Adult	Protivin Museum / 755	morphobank.org	32.1531	41.4966	1.50722	1.29059	0.043648	0.041575
Neognathae	Galliformes	Phasianidae	Perdix	perdix	CT	Adult	Protivin Museum / 639	morphobank.org	20.5865	27.0468	1.31358	1.31381	0.061145	0.064744
Neognathae	Galliformes	Phasianidae	Phasianus	colchicus	ESRF	Adult	ESRF collection	paleo.esrf.eu	27.708	36.0644	1.4426	1.30159	0.036344	0.047869
Neognathae	Galliformes	Phasianidae	Rollulus	rouloul	CT	Adult	Protivin Museum / 176	morphobank.org	19.9301	26.6213	1.29951	1.33573	0.102	0.052713
Neognathae	Galliformes	Phasianidae	Tetrao	tetryx	CT	Adult	Protivin Museum / 935	morphobank.org	26.3136	34.4869	1.42018	1.31061	0.033635	0.058974
Neognathae	Galliformes	Phasianidae	Tetrao	urogallus	CT	Adult	Protivin Museum / 143	morphobank.org	30.0621	35.9586	1.47802	1.19615	-0.030172	-0.042342
Neognathae	Gruiformes	Gruidae	Balearica	regulorum	CT	Adult	Protivin Museum / 520	morphobank.org	41.3695	52.739	1.61668	1.27483	0.040927	0.029998
Neognathae	Gruiformes	Gruidae	Grus	grus	ESRF	Adult	CCEC / 50001675	paleo.esrf.eu	46.8077	60.7374	1.67032	1.29759	0.074737	0.022257
Neognathae	Gruiformes	Gruidae	Grus	canadensis	CT	Adult	Digimorph	www.digimorph.org	38.2836	56.0602	1.58301	1.46434
Neognathae	Passeriformes	Corvidae	Coloeus	monedula	CT	Adult	Protivin Museum / 432	morphobank.org	24.2967	37.9234	1.38555	1.56085	0.18088	0.12908
Neognathae	Passeriformes	Corvidae	Corvus	albicollis	CT	Adult	Protivin Museum / 443	morphobank.org	34.0939	53.9396	1.53268	1.58209	0.22164	0.16305
Neognathae	Passeriformes	Corvidae	Corvus	corone	CT	Adult	Protivin Museum / 1124	morphobank.org	28.9557	45.6941	1.46173	1.57807	0.19255	0.14404
Neognathae	Passeriformes	Corvidae	Corvus	corax	CT	Adult	Protivin Museum / 766	morphobank.org	35.2517	55.7703	1.54718	1.58206	0.23785	0.17117
Neognathae	Passeriformes	Corvidae	Pica	pica	CT	Adult	Protivin Museum / 938	morphobank.org	24.9821	40.1513	1.39763	1.6072	0.23907	0.19681
Neognathae	Passeriformes	Emberizidae	Emberiza	citrinella	CT	Adult	Protivin Museum / 1057	morphobank.org	13.8083	20.1613	1.14014	1.46008	0.17477	0.13287
Neognathae	Passeriformes	Estrildidae	Erythrura	trichroa	ESRF	Adult	LFAC	paleo.esrf.eu	11.2117	17.5481	1.04967	1.56516	0.2302	0.17727
Neognathae	Passeriformes	Estrildidae	Lonchura	punctulata	CT	Adult	Protivin Museum / 484	morphobank.org	11.352	17.8675	1.05507	1.57395	0.24335	0.17478
Neognathae	Passeriformes	Estrildidae	Taeniopygia	guttata	CT	Adult	Protivin Museum / 869	morphobank.org	10.6596	16.5152	1.02774	1.54932	0.21663	0.18935
Neognathae	Passeriformes	Fringillidae	Fringilla	coelebs	CT	Adult	Protivin Museum / 928	morphobank.org	13.2119	20	1.12096	1.51379	0.19508	0.13811
Neognathae	Passeriformes	Fringillidae	Loxia	curvirostra	CT	Adult	Protivin Museum / 767	morphobank.org	18.9374	27.3619	1.27732	1.44487	0.20827	0.12783
Neognathae	Passeriformes	Leiotrichidae	Garrulax	chinensis	CT	Adult	Protivin Museum / 808	morphobank.org	20.3055	28.3773	1.30761	1.39752	0.1787	0.11504
Neognathae	Passeriformes	Leiotrichidae	Liocichla	omeiensis	CT	Adult	Protivin Museum / 920	morphobank.org	11.2839	17.89	1.05246	1.58544	0.2226	0.15987
Neognathae	Passeriformes	Muscicapidae	Ficedula	albicollis	ESRF	Adult	ESRF collection	paleo.esrf.eu	10.698	18.3647	1.0293	1.71664	0.19454	0.21001
Neognathae	Passeriformes	Muscicapidae	Phoenicurus	phoenicurus	CT	Adult	Protivin Museum / 707	morphobank.org	12.6002	18.5371	1.10038	1.47118	0.16586	0.14024
Neognathae	Passeriformes	Panuridae	Panurus	biarmicus	CT	Adult	Protivin Museum / 784	morphobank.org	12.1542	17.7143	1.08472	1.45747	0.19533	0.1414
Neognathae	Passeriformes	Paridae	Cyanistes	caeruleus	ESRF	Adult	ESRF collection	paleo.esrf.eu	11.7819	20.9816	1.07121	1.78083
Neognathae	Passeriformes	Paridae	Parus	major	Protivin Museum	Adult	Protivin Museum / 1138	morphobank.org	12.5435	21.6267	1.09842	1.72413	0.27628	0.2292
Neognathae	Passeriformes	Passerida	Passer	domesticus	ESRF	Juvenile	ESRF collection	paleo.esrf.eu	7.77939	10.9982	0.890945	1.41376	0.095109	0.114
Neognathae	Passeriformes	Passerida	Passer	domesticus	ESRF	Juvenile	ESRF collection	paleo.esrf.eu	12.6052	18.8979	1.10055	1.49921	0.2185	0.17511
Neognathae	Passeriformes	Passerida	Passer	domesticus	ESRF	Juvenile	ESRF collection	paleo.esrf.eu	10.9513	16.2793	1.03946	1.48652	0.26222	0.18212
Neognathae	Passeriformes	Sturnidae	Gracula	religiosa	CT	Adult	Protivin Museum / 494	morphobank.org	26.1021	35.311	1.41668	1.3528	0.14727	0.094132
Neognathae	Passeriformes	Sturnidae	Leucopsar	rothschildii	CT	Adult	Protivin Museum / 641	morphobank.org	19.7043	29.325	1.29456	1.48825	0.19632	0.12206
Neognathae	Passeriformes	Sturnidae	Scissirostrum	dubium	CT	Adult	Protivin Museum / 523	morphobank.org	16.1186	24.8432	1.20733	1.54128	0.21535	0.1759
Neognathae	Passeriformes	Sturnidae	Sturnus	vulgaris	CT	Adult	Protivin Museum / 102	morphobank.org	19.4737	28.7116	1.28945	1.47438	0.21783	0.13963
Neognathae	Passeriformes	Turdidae	Turdus	philomelos	CT	Adult	Protivin Museum / 956	morphobank.org	17.7552	25.9069	1.24932	1.45912	0.14328	0.1244
Neognathae	Passeriformes	Turdidae	Zoothera	citrina	CT	Adult	Protivin Museum / 983	morphobank.org	17.0517	25.2481	1.23177	1.48067	0.18238	0.1574
Neognathae	Pelecaniformes	Ardeidae	Ardea	cinerea	ESRF	Adult	CCEC / 50001645	paleo.esrf.eu	33.2991	50.2748	1.52243	1.50979	0.012501	-0.01162
Neognathae	Pelecaniformes	Ardeidae	Bubulcus	ibis	ESRF	Adult	LFAC	paleo.esrf.eu	24.8622	32.1849	1.39554	1.29453	0.053669	0.046346
Neognathae	Pelecaniformes	Ardeidae	Nycticorax	nycticorax	CT	Adult	Protivin Museum / 911	morphobank.org	34.7639	37.5839	1.54113	1.08112	-0.084528	-0.10822
Neognathae	Pelecaniformes	Pelecanidae	Pelecanus	crispus	CT	Adult	Protivin Museum / 689	morphobank.org	43.4185	57.1742	1.63767	1.31682	0.093488	0.055923
Neognathae	Pelecaniformes	Threskiornithidae	Geronticus	eremita	CT	Adult	Protivin Museum / 476	morphobank.org	32.0774	49.7553	1.5062	1.5511	0.20251	0.15634
Neognathae	Pelecaniformes	Threskiornithidae	Platalea	alba	CT	Adult	Protivin Museum / 491	morphobank.org	34.5245	54.0983	1.53813	1.56696	0.19933	0.16646
Neognathae	Pelecaniformes	Threskiornithidae	Plegadis	falcinellus	CT	Adult	Protivin Museum / 896	morphobank.org	27.8419	40.4495	1.4447	1.45283	0.21353	0.12873
Neognathae	Pelecaniformes	Threskiornithidae	Threskiornis	aethiopicus	ESRF	Adult	LFAC	paleo.esrf.eu	33.2044	50.8622	1.5212	1.53179	0.21766	0.13542
Neognathae	Pelecaniformes	Threskiornithidae	Threskiornis	aethiopicus	CT	Adult	Protivin Museum / 160	morphobank.org	35.8814	52.7157	1.55487	1.46916
Neognathae	Phoenicopteriformes	Phoenicopteridae	Phoeniconaias	minor	CT	Adult	Protivin Museum / 959	morphobank.org	35.7698	45.2964	1.55352	1.26633	0.085112	0.047633
Neognathae	Phoenicopteriformes	Phoenicopteridae	Phoenicopterus	roseus	CT	Adult	Protivin Museum / 871	morphobank.org	38.6548	49.9845	1.5872	1.2931	0.094695	0.047934
Neognathae	Piciformes	Megalaimidae	Megalaima	sp.	ESRF	Adult	CCEC / 50001574	paleo.esrf.eu	14.1868	21.4683	1.15188	1.51326	0.16846	0.11293
Neognathae	Piciformes	Picidae	Dryocopus	martius	CT	Adult	Protivin Museum / 736	morphobank.org	28.3499	47.7968	1.45255	1.68596	0.25796	0.21041
Neognathae	Piciformes	Picidae	Picus	viridis	CT	Adult	Protivin Museum / 759	morphobank.org	24.4991	38.993	1.38915	1.59161	0.23429	0.16763
Neognathae	Piciformes	Rhamphastidae	Pteroglossus	aracari	CT	Adult	Protivin Museum / 980	morphobank.org	24.5672	34.082	1.39036	1.3873	0.12847	0.086287
Neognathae	Piciformes	Rhamphastidae	Pteroglossus	viridis	CT	Adult	Protivin Museum / 584	morphobank.org	20.2779	25.9084	1.30702	1.27767	0.082342	0.04679
Neognathae	Piciformes	Rhamphastidae	Rhamphastos	vitellinus	CT	Adult	Protivin Museum / 583	morphobank.org	27.3221	38.1501	1.43651	1.39631	0.10636	0.063383
Neognathae	Podicipediformes	Podicipedidae	Podilymbus	cristatus	CT	Adult	Digimorph	www.digimorph.org	19.569	22.9907	1.29157	1.17485
Neognathae	Podicipediformes	Podicipedidae	Tachybaptus	ruficollis	CT	Adult	Protivin Museum / 1013	Morphobank	19.6347	22.7873	1.29302	1.16057	0.04201	-0.024464
Neognathae	Procellariformes	Diomedeidae	Thalassarche	melenophris	CT	Adult	Protivin Museum / 822	Morphobank	43.1938	61.9399	1.63542	1.434	0.076906	0.094399
Neognathae	Procellariformes	Procellaridae	Fulmarus	glacialis	ESRF	Adult	ESRF collection	paleo.esrf.eu	29.8243	42.9718	1.47457	1.44083	0.088039	0.090676
Neognathae	Psittaciformes	Cacatuidae	Caccatua	moluccensis	CT	Adult	Protivin Museum / 378	morphobank.org	44.8625	60.3271	1.65188	1.34471	0.12374	0.1021
Neognathae	Psittaciformes	Cacatuidae	Eolophus	rosecapillus	CT	Adult	Protivin Museum / 505	morphobank.org	30.2296	45.2069	1.48043	1.49545	0.19641	0.14653
Neognathae	Psittaciformes	Psittacidae	Agapornis	personatus	CT	Adult	Protivin Museum / 974	morphobank.org	19.9883	31.2459	1.30078	1.56321	0.24262	0.16647
Neognathae	Psittaciformes	Psittacidae	Alisterus	scapularis	CT	Adult	Protivin Museum / 271	morphobank.org	27.9477	41.5542	1.44635	1.48686	0.21375	0.14236
Neognathae	Psittaciformes	Psittacidae	Amazona	farinosa	CT	Adult	Protivin Museum / 456	morphobank.org	37.0219	52.969	1.56846	1.43075	0.2117	0.12448
Neognathae	Psittaciformes	Psittacidae	Amazona	leucocephala	CT	Adult	Protivin Museum / 493	morphobank.org	29.4031	39.6951	1.46839	1.35003	0.17287	0.11366
Neognathae	Psittaciformes	Psittacidae	Ara	ararauna	CT	Adult	Protivin Museum / 1074	morphobank.org	49.2508	67.8399	1.69241	1.37744	0.16844	0.091862
Neognathae	Psittaciformes	Psittacidae	Ara	chloropterus	CT	Adult	Protivin Museum / 237	morphobank.org	48.0689	66.8337	1.68186	1.39037	0.16847	0.090275
Neognathae	Psittaciformes	Psittacidae	Ara	militaris	CT	Adult	Protivin Museum / 604	morphobank.org	48.0162	69.4883	1.68139	1.44718	0.19517	0.11784
Neognathae	Psittaciformes	Psittacidae	Deroptyus	accipitrinus	CT	Adult	Protivin Museum / 430	morphobank.org	33.312	52.7506	1.5226	1.58353	0.24753	0.1704
Neognathae	Psittaciformes	Psittacidae	Loriculus	galgulus	CT	Adult	Protivin Museum / 676	morphobank.org	18.4232	28.2696	1.26536	1.53446	0.28314	0.16615
Neognathae	Psittaciformes	Psittacidae	Melopsittacus	undulatus	CT	Adult	Protivin Museum / 619	morphobank.org	16.6016	27.1039	1.22015	1.63261	0.28648	0.20084
Neognathae	Psittaciformes	Psittacidae	Orthopsittaca	manilata	CT	Adult	Protivin Museum / 773	morphobank.org	35.0741	51.2251	1.54499	1.46048	0.22571	0.12596
Neognathae	Psittaciformes	Psittacidae	Psittacula	eupatria	CT	Adult	Protivin Museum / 274	morphobank.org	33.5022	46.8933	1.52507	1.39971	0.20021	0.11216
Neognathae	Psittaciformes	Psittacidae	Psittacula	krameri	CT	Adult	Protivin Museum / 742	morphobank.org	24.7441	38.1222	1.39347	1.54066	0.23224	0.12919
Neognathae	Psittaciformes	Psittacidae	Psittaculirostris	desmarestii	CT	Adult	Protivin Museum / 1121	morphobank.org	25.6099	36.5293	1.40841	1.42638	0.23307	0.12655
Neognathae	Psittaciformes	Strigopidae	Strigops	habroptilus	ESRF	Adult	MHN Grenoble / MHN.Gr.Os.	paleo.esrf.eu	42.0867	57.0978	1.62414	1.35667	0.17725	0.11099
Neognathae	Sphenisciformes	Spheniscidae	Eudyptula	minor	CT	Adult	Protivin Museum / 915	morphobank.org	30.9585	39.5105	1.49078	1.27624	0.040749	0.041107
Neognathae	Sphenisciformes	Spheniscidae	Eudyptula	minor	ESRF	Adult	Peaugres	paleo.esrf.eu	37.4306	49.0119	1.57323	1.30941	0.076951	0.066679
Neognathae	Sphenisciformes	Spheniscidae	Spheniscus	demersus	ESRF	Adult	Peaugres	paleo.esrf.eu	42.1785	52.8597	1.62509	1.25324	0.098071	0.053117
Neognathae	Sphenisciformes	Spheniscidae	Spheniscus	humboldti	CT	Adult	Protivin Museum / 243	morphobank.org	45.3965	56.7052	1.65702	1.24911	0.048023	0.022482
Neognathae	Strigiformes	Strigidae	Asio	otus	CT	Adult	Protivin Museum / 446	morphobank.org	25.3815	44.5902	1.40452	1.7568	0.21869	0.22324
Neognathae	Strigiformes	Strigidae	Bubo	africanus	CT	Adult	Protivin Museum / 623	morphobank.org	29.4841	51.522	1.46959	1.74745	0.21244	0.19783
Neognathae	Strigiformes	Strigidae	Bubo	bubo	CT	Adult	Protivin Museum / 867	morphobank.org	38.3012	62.5355	1.58321	1.63273	0.15166	0.15535
Neognathae	Strigiformes	Strigidae	Bubo	scandiacus	CT	Adult	Protivin Museum / 379	morphobank.org	34.8431	58.0949	1.54212	1.66733	0.20405	0.18629
Neognathae	Strigiformes	Strigidae	Bubo	scandiacus	ESRF	Adult	Peaugres	paleo.esrf.eu	35.9244	61.3177	1.55539	1.70686	0.19504	0.1937
Neognathae	Strigiformes	Strigidae	Otus	scops	CT	Adult	Protivin Museum / 868	morphobank.org	17.7425	29.75	1.24901	1.67677	0.23595	0.20082
Neognathae	Strigiformes	Strigidae	Strix	nebulosa	CT	Adult	Protivin Museum / 0	morphobank.org	31.946	68.608	1.50442	2.14762	0.25947	0.27409
Neognathae	Strigiformes	Tytonidae	Tyto	alba	CT	Adult	Protivin Museum / 89	morphobank.org	24.5288	46.2813	1.38968	1.88681	0.2274	0.22861
Neognathae	Suliformes	Phalacrocoracidae	Phalacrocorax	capensis	CT	Adult	Protivin Museum / 764	morphobank.org	34.324	41.136	1.5356	1.19846	-0.044248	-0.026583
Neognathae	Suliformes	Phalacrocoracidae	Phalacrocorax	carbo	ESRF	Adult	ESRF collection	paleo.esrf.eu	47.9529	55.9555	1.68081	1.16689	-0.047672	-0.045409
Neognathae	Suliformes	Phalacrocoracidae	Phalacrocorax	penicillatus	CT	Adult	Digimorph	www.digimorph.org	43.8429	51.7349	1.6419	1.18001
Neognathae	Suliformes	Sulidae	Sula	bassanus	ESRF	Adult	ESRF collection	paleo.esrf.eu	46.756	60.1866	1.66984	1.7795	0.025429	0.032224

## Sheet: ontogenetic series
Class	Order	Family	Genus	Species	Data Origin	Developmental stage	Inventory Number / Repository institution	Data Availability	D	C	Log D	C/D	Absolute Age	Log Absolute Age		C/D color scale
																1
Crocodilomorpha	Neosuchia	Eusuchia	Alligator	mississipiensis	5	Juvenile	OUVC 10117		12.9737	14.8515	1.11306	1.14474				1.05
Crocodilomorpha	Neosuchia	Eusuchia	Alligator	mississipiensis	5	Juvenile	OUVC 46,1		36.41	41.1226	1.56122	1.12943				1.1
Crocodilomorpha	Neosuchia	Eusuchia	Alligator	mississipiensis	5	Juvenile	OUVC 10391		50.616	52.3383	1.70429	1.03403				1.15
Crocodilomorpha	Neosuchia	Eusuchia	Alligator	mississipiensis	5	Juvenile	OUVC 9761		173.793	181.382	2.24003	1.04367				1.2
																1.25
Crocodilomorpha	Neosuchia	Eusuchia	Crocodylus	niloticus	ESRF	Embryo 18 days	ENS	paleo.esrf.eu	5.60541	11.9514	0.748607	2.13211	18	1.25527	0.193548	1.3
Crocodilomorpha	Neosuchia	Eusuchia	Crocodylus	niloticus	ESRF	Embryo 20 days	ENS	paleo.esrf.eu	7.43349	14.2293	0.871193	1.91421	20	1.30103	0.215054	1.35
Crocodilomorpha	Neosuchia	Eusuchia	Crocodylus	niloticus	ESRF	Embryo 22 days	ENS	paleo.esrf.eu	9.33649	16.3525	0.970184	1.75146	22	1.34242	0.236559	1.4
Crocodilomorpha	Neosuchia	Eusuchia	Crocodylus	niloticus	ESRF	Embryo 22 days	ENS	paleo.esrf.eu	8.99664	17.0034	0.954081	1.88997	22	1.34242	0.236559	1.45
Crocodilomorpha	Neosuchia	Eusuchia	Crocodylus	niloticus	ESRF	Embryo 23 days	ENS	paleo.esrf.eu	8.26803	16.3416	0.917402	1.97648	23	1.36173	0.247312	1.5
Crocodilomorpha	Neosuchia	Eusuchia	Crocodylus	niloticus	ESRF	Embryo 24 days	ENS	paleo.esrf.eu	9.48477	16.2268	0.977027	1.71083	24	1.38021	0.258065	1.55
Crocodilomorpha	Neosuchia	Eusuchia	Crocodylus	niloticus	ESRF	Embryo 25 days	ENS	paleo.esrf.eu	8.71126	14.181	0.940081	1.62789	25	1.39794	0.268817	1.6
Crocodilomorpha	Neosuchia	Eusuchia	Crocodylus	niloticus	ESRF	Embryo 28 days	ENS	paleo.esrf.eu	10.837	17.3278	1.03491	1.59896	28	1.44716	0.301075	1.65
Crocodilomorpha	Neosuchia	Eusuchia	Crocodylus	niloticus	ESRF	Embryo 29 days	ENS	paleo.esrf.eu	9.96113	13.8634	0.998309	1.39175	29	1.4624	0.311828	1.7
Crocodilomorpha	Neosuchia	Eusuchia	Crocodylus	niloticus	ESRF	Embryo 33 days	LFAC	paleo.esrf.eu	11.6216	18.5945	1.06527	1.6	33	1.51851	0.354839	1.75
Crocodilomorpha	Neosuchia	Eusuchia	Crocodylus	niloticus	ESRF	Embryo 39 days	LFAC	paleo.esrf.eu	13.8095	21.9368	1.14018	1.58852	39	1.59106	0.419355	1.8
Crocodilomorpha	Neosuchia	Eusuchia	Crocodylus	niloticus	ESRF	Embryo 41 days	LFAC	paleo.esrf.eu	14.0453	19.4935	1.14753	1.3879	41	1.61278	0.44086	1.85
Crocodilomorpha	Neosuchia	Eusuchia	Crocodylus	niloticus	ESRF	Embryo 45 days	LFAC	paleo.esrf.eu	15.1029	22.6709	1.17906	1.50109	45	1.65321	0.483871	1.9
Crocodilomorpha	Neosuchia	Eusuchia	Crocodylus	niloticus	ESRF	Embryo 45 days	LFAC	paleo.esrf.eu	14.5594	21.041	1.16314	1.44518	45	1.65321	0.483871	1.95
Crocodilomorpha	Neosuchia	Eusuchia	Crocodylus	niloticus	ESRF	Embryo 47 days	LFAC	paleo.esrf.eu	15.63	21.1125	1.19396	1.35077	47	1.6721	0.505376	2
Crocodilomorpha	Neosuchia	Eusuchia	Crocodylus	niloticus	ESRF	Embryo 48 days	LFAC	paleo.esrf.eu	15.9083	21.4324	1.20162	1.34724	48	1.68124	0.516129	2.05
Crocodilomorpha	Neosuchia	Eusuchia	Crocodylus	niloticus	ESRF	Embryo 49 days	LFAC	paleo.esrf.eu	17.1388	23.2594	1.23398	1.35712	49	1.6902	0.526882	2.1
Crocodilomorpha	Neosuchia	Eusuchia	Crocodylus	niloticus	ESRF	Embryo 50 days	LFAC	paleo.esrf.eu	17.3891	23.6329	1.24028	1.35907	50	1.69897	0.537634	2.15
Crocodilomorpha	Neosuchia	Eusuchia	Crocodylus	niloticus	ESRF	Embryo 51 days	LFAC	paleo.esrf.eu	17.5104	23.969	1.2433	1.36884	51	1.70757	0.548387	2.2
Crocodilomorpha	Neosuchia	Eusuchia	Crocodylus	niloticus	ESRF	Embryo 55 days	LFAC	paleo.esrf.eu	16.5243	23.7553	1.21812	1.43759	55	1.74036	0.591398	2.25
Crocodilomorpha	Neosuchia	Eusuchia	Crocodylus	niloticus	ESRF	Embryo 55 days	LFAC	paleo.esrf.eu	20.699	25.8476	1.31595	1.24874	55	1.74036	0.591398	2.3
Crocodilomorpha	Neosuchia	Eusuchia	Crocodylus	niloticus	ESRF	Embryo 56 days	LFAC	paleo.esrf.eu	17.3148	23.4491	1.23842	1.35429	56	1.74819	0.602151
Crocodilomorpha	Neosuchia	Eusuchia	Crocodylus	niloticus	ESRF	Embryo 57 days	LFAC	paleo.esrf.eu	16.6402	22.837	1.22116	1.3724	57	1.75587	0.612903
Crocodilomorpha	Neosuchia	Eusuchia	Crocodylus	niloticus	ESRF	Embryo 58 days	LFAC	paleo.esrf.eu	16.756	22.3357	1.22417	1.333	58	1.76343	0.623656
Crocodilomorpha	Neosuchia	Eusuchia	Crocodylus	niloticus	ESRF	Embryo 60 days	LFAC	paleo.esrf.eu	15.8994	21.0768	1.20138	1.32563	60	1.77815	0.645161
Crocodilomorpha	Neosuchia	Eusuchia	Crocodylus	niloticus	ESRF	Embryo 61 days	LFAC	paleo.esrf.eu	17.7815	23.4626	1.24997	1.31949	61	1.78533	0.655914
Crocodilomorpha	Neosuchia	Eusuchia	Crocodylus	niloticus	ESRF	Embryo 62 days	LFAC	paleo.esrf.eu	15.5602	21.2679	1.19202	1.36681	62	1.79239	0.666667
Crocodilomorpha	Neosuchia	Eusuchia	Crocodylus	niloticus	ESRF	Embryo 63 days	LFAC	paleo.esrf.eu	16.6813	22.0674	1.22223	1.32288	63	1.79934	0.677419
Crocodilomorpha	Neosuchia	Eusuchia	Crocodylus	niloticus	ESRF	Embryo 63 days	LFAC	paleo.esrf.eu	17.3993	22.8428	1.24053	1.31285	63	1.79934	0.677419
Crocodilomorpha	Neosuchia	Eusuchia	Crocodylus	niloticus	ESRF	Embryo 64 days	LFAC	paleo.esrf.eu	17.2126	20.1639	1.23585	1.17146	64	1.80618	0.688172
Crocodilomorpha	Neosuchia	Eusuchia	Crocodylus	niloticus	ESRF	Embryo 67 days	LFAC	paleo.esrf.eu	18.5649	21.3219	1.26869	1.1485	67	1.82607	0.72043
Crocodilomorpha	Neosuchia	Eusuchia	Crocodylus	niloticus	ESRF	Embryo 68 days	LFAC	paleo.esrf.eu	20.5884	22.5051	1.31362	1.0931	68	1.83251	0.731183
Crocodilomorpha	Neosuchia	Eusuchia	Crocodylus	niloticus	ESRF	Embryo 68 days	LFAC	paleo.esrf.eu	18.2199	20.9711	1.26055	1.151	68	1.83251	0.731183
Crocodilomorpha	Neosuchia	Eusuchia	Crocodylus	niloticus	ESRF	Embryo 70 days	LFAC	paleo.esrf.eu	20.1916	22.896	1.30517	1.13394	70	1.8451	0.752688
Crocodilomorpha	Neosuchia	Eusuchia	Crocodylus	niloticus	ESRF	Embryo 70 days	LFAC	paleo.esrf.eu	18.706	21.2142	1.27198	1.13409	70	1.8451	0.752688
Crocodilomorpha	Neosuchia	Eusuchia	Crocodylus	niloticus	ESRF	Embryo 71 days	LFAC	paleo.esrf.eu	18.536	20.7289	1.26802	1.11831	71	1.85126	0.763441
Crocodilomorpha	Neosuchia	Eusuchia	Crocodylus	niloticus	ESRF	Embryo 72 days	LFAC	paleo.esrf.eu	18.1125	19.7388	1.25798	1.08979	72	1.85733	0.774194
Crocodilomorpha	Neosuchia	Eusuchia	Crocodylus	niloticus	ESRF	Embryo 74 days	LFAC	paleo.esrf.eu	16.6573	19.7204	1.2216	1.18389	74	1.86923	0.795699
Crocodilomorpha	Neosuchia	Eusuchia	Crocodylus	niloticus	ESRF	Embryo 74 days	LFAC	paleo.esrf.eu	18.2186	20.6875	1.26052	1.13552	74	1.86923	0.795699
Crocodilomorpha	Neosuchia	Eusuchia	Crocodylus	niloticus	ESRF	Embryo 75 days	LFAC	paleo.esrf.eu	18.9696	20.7733	1.27806	1.09508	75	1.87506	0.806452
Crocodilomorpha	Neosuchia	Eusuchia	Crocodylus	niloticus	ESRF	Embryo 78 days	LFAC	paleo.esrf.eu	19.2863	21.3458	1.28525	1.10678	78	1.89209	0.83871
Crocodilomorpha	Neosuchia	Eusuchia	Crocodylus	niloticus	ESRF	Embryo 79 days	LFAC	paleo.esrf.eu	18.2905	20.8811	1.26223	1.14163	79	1.89763	0.849462
Crocodilomorpha	Neosuchia	Eusuchia	Crocodylus	niloticus	ESRF	Embryo 79 days	LFAC	paleo.esrf.eu	19.3645	21.5227	1.28701	1.11145	79	1.89763	0.849462
Crocodilomorpha	Neosuchia	Eusuchia	Crocodylus	niloticus	ESRF	Embryo 79 days	LFAC	paleo.esrf.eu	19.7882	22.4822	1.29641	1.13614	79	1.89763	0.849462
Crocodilomorpha	Neosuchia	Eusuchia	Crocodylus	niloticus	ESRF	Embryo 79 days	LFAC	paleo.esrf.eu	19.978	22.3494	1.30055	1.1187	79	1.89763	0.849462
Crocodilomorpha	Neosuchia	Eusuchia	Crocodylus	niloticus	ESRF	Embryo 79 days	LFAC	paleo.esrf.eu	19.5157	22.3923	1.29038	1.1474	79	1.89763	0.849462
Crocodilomorpha	Neosuchia	Eusuchia	Crocodylus	niloticus	ESRF	Embryo 79 days	LFAC	paleo.esrf.eu	17.9443	19.6022	1.25393	1.09239	79	1.89763	0.849462
Crocodilomorpha	Neosuchia	Eusuchia	Crocodylus	niloticus	ESRF	Embryo 80 days	LFAC	paleo.esrf.eu	19.5065	21.7229	1.29018	1.11362	80	1.90309	0.860215
Crocodilomorpha	Neosuchia	Eusuchia	Crocodylus	niloticus	ESRF	Embryo 81 days	LFAC	paleo.esrf.eu	19.5829	21.8813	1.29188	1.11737	81	1.90849	0.870968
Crocodilomorpha	Neosuchia	Eusuchia	Crocodylus	niloticus	ESRF	Embryo 82 days	LFAC	paleo.esrf.eu	17.8366	20.0173	1.25131	1.12226	82	1.91381	0.88172
Crocodilomorpha	Neosuchia	Eusuchia	Crocodylus	niloticus	ESRF	Embryo 83 days	LFAC	paleo.esrf.eu	21.0821	23.0337	1.32391	1.09257	83	1.91908	0.892473
Crocodilomorpha	Neosuchia	Eusuchia	Crocodylus	niloticus	ESRF	Embryo 83 days	LFAC	paleo.esrf.eu	19.9308	21.9498	1.29952	1.1013	83	1.91908	0.892473
Crocodilomorpha	Neosuchia	Eusuchia	Crocodylus	niloticus	ESRF	Embryo 87 days	LFAC	paleo.esrf.eu	20.4217	22.7333	1.31009	1.11319	87	1.93952	0.935484
Crocodilomorpha	Neosuchia	Eusuchia	Crocodylus	niloticus	ESRF	Embryo 87 days	LFAC	paleo.esrf.eu	19.6965	21.6691	1.29439	1.10015	87	1.93952	0.935484
Crocodilomorpha	Neosuchia	Eusuchia	Crocodylus	niloticus	ESRF	Embryo 87 days	LFAC	paleo.esrf.eu	20.023	21.8539	1.30153	1.09144	87	1.93952	0.935484
Crocodilomorpha	Neosuchia	Eusuchia	Crocodylus	niloticus	ESRF	Embryo 87 days	LFAC	paleo.esrf.eu	19.5188	21.6076	1.29045	1.10702	87	1.93952	0.935484
Crocodilomorpha	Neosuchia	Eusuchia	Crocodylus	niloticus	ESRF	Embryo 93 days	LFAC	paleo.esrf.eu	20.326	22.1953	1.30805	1.09196	93	1.96848	1
Crocodilomorpha	Neosuchia	Eusuchia	Crocodylus	niloticus	ESRF	Embryo 93 days	LFAC	paleo.esrf.eu	20.4111	22.8462	1.30987	1.1193	93	1.96848	1
Crocodilomorpha	Neosuchia	Eusuchia	Crocodylus	niloticus	ESRF	Embryo 93 days	LFAC	paleo.esrf.eu	20.1582	22.0228	1.30445	1.0925	93	1.96848	1
Crocodilomorpha	Neosuchia	Eusuchia	Crocodylus	niloticus	ESRF	Embryo 93 days	LFAC	paleo.esrf.eu	21.0443	23.4425	1.32313	1.11396	93	1.96848	1
Crocodilomorpha	Neosuchia	Eusuchia	Crocodylus	niloticus	ESRF	Embryo 93 days	LFAC	paleo.esrf.eu	18.9288	21.8629	1.27712	1.155	93	1.96848	1
Crocodilomorpha	Neosuchia	Eusuchia	Crocodylus	niloticus	ESRF	Hatchling	LFAC	paleo.esrf.eu	22.1723	24.1625	1.34581	1.08976	94	1.97313	1.02511
Crocodilomorpha	Neosuchia	Eusuchia	Crocodylus	niloticus	ESRF	Hatchling 13 days	LFAC	paleo.esrf.eu	22.0172	23.9705	1.34276	1.08871	107	2.02938	1.02858
Crocodilomorpha	Neosuchia	Eusuchia	Crocodylus	niloticus	ESRF	1 year	LFAC	paleo.esrf.eu	23.5554	25.0761	1.37209	1.06456	459	2.66181	1.1226
Crocodilomorpha	Neosuchia	Eusuchia	Crocodylus	niloticus	ESRF	3 years	LFAC	paleo.esrf.eu	35.6207	37.0689	1.5517	1.04066	1189	3.07518	1.31757
Crocodilomorpha	Neosuchia	Eusuchia	Crocodylus	niloticus	ESRF	Juvenile	ENS 01	paleo.esrf.eu	28.5868	29.4105	1.45617	1.02881
Crocodilomorpha	Neosuchia	Eusuchia	Crocodylus	niloticus	ESRF	Juvenile	ENS 02	paleo.esrf.eu	28.4939	29.9654	1.45475	1.05164
Crocodilomorpha	Neosuchia	Eusuchia	Crocodylus	niloticus	ESRF	Juvenile	ENS 03	paleo.esrf.eu	18.3283	20.2179	1.26312	1.1031
Crocodilomorpha	Neosuchia	Eusuchia	Crocodylus	niloticus	ESRF	Juvenile	ENS 04	paleo.esrf.eu	29.4204	31.3138	1.46865	1.06435
Crocodilomorpha	Neosuchia	Eusuchia	Crocodylus	niloticus	ESRF	Juvenile	ENS 05	paleo.esrf.eu	28.3284	30.3652	1.45222	1.0719
Crocodilomorpha	Neosuchia	Eusuchia	Crocodylus	niloticus	ESRF	Adult	LFAC	paleo.esrf.eu	76.3896	78.6201	1.88303	1.0292	3744	3.57334	2
Crocodilomorpha	Neosuchia	Eusuchia	Crocodylus	niloticus	ESRF	Adult	LFAC	paleo.esrf.eu	67.1254	67.8893	1.82689	1.01138	3744	3.57334	2
Crocodilomorpha	Neosuchia	Eusuchia	Crocodylus	niloticus	ESRF	Adult	LFAC	paleo.esrf.eu	101.035	104.638	2.00447	1.03566	3744	3.57334	2
Crocodilomorpha	Neosuchia	Eusuchia	Crocodylus	niloticus	ESRF	Adult	LFAC	paleo.esrf.eu	113.922	115.162	2.05661	1.01088	3744	3.57334	2
Crocodilomorpha	Neosuchia	Eusuchia	Crocodylus	niloticus	ESRF	Adult	LFAC	paleo.esrf.eu	85.4355	87.0093	1.93164	1.01842	3744	3.57334	2
Crocodilomorpha	Neosuchia	Eusuchia	Crocodylus	niloticus	ESRF	Adult	LFAC	paleo.esrf.eu	114.573	115.155	2.05908	1.00507	3744	3.57334	2
Dinosauria	Ornithopoda	Hadrosauridae	Corythosaurus	sp.	12	Juvenile	ROM 759		89.7957	116.87	1.95326	1.30151
Dinosauria	Ornithopoda	Hadrosauridae	Corythosaurus	sp.	12	Subadult	CMN 34825		124.859	144.003	2.09642	1.15332
Dinosauria	Ornithopoda	Iguanodontidae	Dysalotosaurus	lettowvorbecki	17	Juvenile	BSPG AS I 834		33.7018	36.7007	1.52765	1.08898
Dinosauria	Ornithopoda	Iguanodontidae	Dysalotosaurus	lettowvorbecki	17	Subadult	MB.R.137x		44.1073	49.9501	1.64451	1.13247
Neognathae	Galliformes	Phasianidae	Gallus	gallus	ESRF collection	Embryo 5,5 days		paleo.esrf.eu	6.72523	14.257	0.827707	2.11993	5.5	0.740363	0.0276382		0.289474
Neognathae	Galliformes	Phasianidae	Gallus	gallus	ESRF collection	Embryo 6,5 days		paleo.esrf.eu	7.33293	16.9404	0.865278	2.31018	6.5	0.812913	0.0326633		0.342105
Neognathae	Galliformes	Phasianidae	Gallus	gallus	ESRF collection	Embryo 12 days		paleo.esrf.eu	12.8726	19.4021	1.10967	1.50724	12	1.07918	0.0603015		0.631579
Neognathae	Galliformes	Phasianidae	Gallus	gallus	ESRF collection	Embryo 13 days		paleo.esrf.eu	13.4142	20.9778	1.12756	1.56386	13	1.11394	0.0653266		0.684211
Neognathae	Galliformes	Phasianidae	Gallus	gallus	ESRF collection	Embryo 14 days		paleo.esrf.eu	13.1546	18.8877	1.11908	1.43582	14	1.14613	0.0703518		0.736842
Neognathae	Galliformes	Phasianidae	Gallus	gallus	ESRF collection	Embryo 15 days		paleo.esrf.eu	14.5709	24.3331	1.16349	1.66998	15	1.17609	0.0753769		0.789474
Neognathae	Galliformes	Phasianidae	Gallus	gallus	ESRF collection	Embryo 16 days		paleo.esrf.eu	14.3575	21.7477	1.15708	1.51472	16	1.20412	0.080402		0.842105
Neognathae	Galliformes	Phasianidae	Gallus	gallus	ESRF collection	Embryo 17 days		paleo.esrf.eu	14.887	22.3826	1.17281	1.5035	17	1.23045	0.0854271		0.894737
Neognathae	Galliformes	Phasianidae	Gallus	gallus	ESRF collection	Embryo 18 days		paleo.esrf.eu	16.0179	21.2481	1.20461	1.32653	18	1.25527	0.0904523		0.947368
Neognathae	Galliformes	Phasianidae	Gallus	gallus	ESRF collection	Embryo 19 days		paleo.esrf.eu	15.3375	23.6172	1.18575	1.53984	19	1.27875	0.0954774		1
Neognathae	Galliformes	Phasianidae	Gallus	gallus	ESRF collection	Juvenile 21 days		paleo.esrf.eu	22.1708	29.8581	1.34578	1.34673	40	1.60206	1.20101		2.2
Neognathae	Galliformes	Phasianidae	Gallus	gallus	ESRF collection	Juvenile 45 days		paleo.esrf.eu	23.5501	28.499	1.37199	1.21014	64	1.80618	1.32161		2.3
Neognathae	Galliformes	Phasianidae	Gallus	gallus	ESRF collection	Adult		paleo.esrf.eu	28.5837	33.5584	1.45612	1.17404	199	2.29885	2		5
Neognathae	Galliformes	Phasianidae	Phasianus	colchicus	ESRF collection	Embryo		paleo.esrf.eu	12.7537	17.7344	1.10564	1.39053	13	1.11394	0.481481
Neognathae	Galliformes	Phasianidae	Phasianus	colchicus	ESRF collection	Hatchling		paleo.esrf.eu	15.5848	21.517	1.1927	1.38064	27	1.43136	1
Neognathae	Galliformes	Phasianidae	Phasianus	colchicus	ESRF collection	Adult		paleo.esrf.eu	27.708	36.0644	1.4426	1.30159	757	2.8791	2
Neognathae	Passeriformes	Muscicapidae	Ficedula	albicollis	ESRF collection	Embryo		paleo.esrf.eu	6.07553	8.55068	0.783584	1.4074	6	0.778151	0.461538		0.5
Neognathae	Passeriformes	Muscicapidae	Ficedula	albicollis	ESRF collection	Hatchling		paleo.esrf.eu	7.78905	11.7851	0.891485	1.51303	13	1.11394	1		1
Neognathae	Passeriformes	Muscicapidae	Ficedula	albicollis	ESRF collection	Juvenile		paleo.esrf.eu	9.79551	16.5498	0.991027	1.68953	27	1.43136	1.07143		1.5
Neognathae	Passeriformes	Muscicapidae	Ficedula	albicollis	ESRF collection	Adult		paleo.esrf.eu	10.698	18.3647	1.0293	1.71664	378	2.57749	2		5
Paleognathae	Rheiformes	Rheidae	Rhea	americana	49	Hatchling			17.8774	24.9245	1.2523	1.39419
Paleognathae	Rheiformes	Rheidae	Rhea	americana	49	Juvenile			21.4643	27.8559	1.33172	1.29778
Paleognathae	Rheiformes	Rheidae	Rhea	americana	49	Adult			23.012	30.2569	1.36195	1.31483
Paleognathae	Rheiformes	Rheidae	Rhea	americana	Protivin Museum	Adult			29.764	44.1371	1.47369	1.4829
Paleognathae	Rheiformes	Rheidae	Rhea	americana	Digimorph	Adult			27.8513	39.6092	1.44485	1.42217
Paleognathae	Struthioniformes	Struthionidae	Struthio	camelus	52	Embryo 39 days		paleo.esrf.eu	26.154	44.0188	1.41754	1.68306	39	1.59106	0.975		0.928571
Paleognathae	Struthioniformes	Struthionidae	Struthio	camelus	52	Embryo 40 days		paleo.esrf.eu	30.2095	46.3798	1.48014	1.53527	40	1.60206	1		0.952381
Paleognathae	Struthioniformes	Struthionidae	Struthio	camelus	52	Hatchling 14 days		paleo.esrf.eu	26.89	44.0134	1.42959	1.6368	54	1.73239	1.07004		2
Paleognathae	Struthioniformes	Struthionidae	Struthio	camelus	52	Juvenile 2 months		paleo.esrf.eu	39.2111	65.6443	1.59341	1.67413	101	2.00432	1.131		2.2
Paleognathae	Struthioniformes	Struthionidae	Struthio	camelus	52	Juvenile 4 months		paleo.esrf.eu	43.7627	67.2623	1.6411	1.53698	161	2.20683	1.20882		2.3
Paleognathae	Struthioniformes	Struthionidae	Struthio	camelus	ESRF collection	Juvenile		paleo.esrf.eu	57.1718	91.3304	1.75718	1.59747					3
Paleognathae	Struthioniformes	Struthionidae	Struthio	camelus	ESRF collection	Juvenile		paleo.esrf.eu	39.8528	63.0968	1.60046	1.58325					3
Paleognathae	Struthioniformes	Struthionidae	Struthio	camelus	ESRF collection	Adult		paleo.esrf.eu	61.396	95.0226	1.78814	1.5477	771	2.88705	2		5
Paleognathae	Struthioniformes	Struthionidae	Struthio	camelus	ESRF collection	Adult		paleo.esrf.eu	57.3935	95.0258	1.75886	1.65569	771	2.88705	2		5
Paleognathae	Struthioniformes	Struthionidae	Struthio	camelus	ESRF collection	Adult		paleo.esrf.eu	58.356	90.776	1.76609	1.55556	771	2.88705	2		5
Paleognathae	Struthioniformes	Struthionidae	Struthio	camelus	ESRF collection	Adult		paleo.esrf.eu	60.596	88.8742	1.78244	1.46667	771	2.88705	2		5
Paleognathae	Struthioniformes	Struthionidae	Struthio	camelus	ESRF collection	Adult		paleo.esrf.eu	47.6177	81.2244	1.67777	1.70576	771	2.88705	2		5
