# Supplementary material for: Multiphase progenetic development shaped the brain of flying archosaurs
Source: Sci Rep. 2019 Jul 25;9:10807. doi: 10.1038/s41598-019-46959-2 (PMC6658547; doi:10.1038/s41598-019-46959-2)
Supplement: Supplementary file 3 — Supplementary Dataset 3 [file 41598_2019_46959_MOESM3_ESM.xlsx]

## Sheet: CD vs Body Mass
Genus	Species	CD	BM	Log BM
Accipiter	gentilis	1.6009	926	2.96661
Accipiter	nisus	1.64035	220	2.34242
Aceros	corrigatus	1.33	1590	3.2014
Aceros	plicatus	1.43	1750	3.24304
Acryllium	vulturinum	1.31	1330	3.12385
Actophilornis	africanus	1.26	200	2.30103
Agapornis	personatus	1.56	49	1.6902
Alca	torda	1.49	717	2.85552
Alisterus	scapularis	1.49	222	2.34635
Alle	alle	1.39	155	2.19033
Amazona	farinosa	1.43	626	2.79657
Amazona	leucocephala	1.35	244	2.38739
Anas	clypeata	1.35	613	2.78746
Anas	crecca	1.41	315	2.49831
Anser	albifrons	1.2982	2680.5	3.42822
Anser	anser	1.26685	3464.5	3.53964
Anser	erythropus	1.31619	2125	3.32736
Anseranas	semipalmata	1.22	2632	3.42029
Anthracoceros	malayanius	1.41	1050	3.02119
Apteryx	mantelli	1.67	2725	3.43537
Ara	ararauna	1.38	1357	3.13258
Ara	chloropterus	1.39	1214	3.08422
Ara	militaris	1.45	1134	3.05461
Ardea	cinnerea	1.51	1433	3.15625
Asio	otus	1.76	284.3	2.45378
Balearica	regulorum	1.27	3772	3.57657
Branta	canadensis	1.25	4550	3.65801
Bubo	africanus	1.75	665	2.82282
Bubo	bubo	1.63	2600	3.41497
Bubo	scandiacus	1.67	2300	3.36173
Buceros	cassidix	1.35	2430	3.38561
Bucorvus	abyssinicus	1.57634	4000	3.60206
Bucorvus	leadbeateri	1.50538	4200	3.62325
Buteo	buteo	1.62486	878.3	2.94364
Buteo	lagopus	1.63862	925.8	2.96652
Bycanistes	bucinator	1.37759	642	2.80754
Bycanistes	cylindricus	1.36521	921	2.96426
Bycanistes	fistulator	1.31758	550	2.74036
Bycanistes	subcylindricus	1.50015	1158	3.06371
Cacatua	moluccensis	1.34	835	2.92169
Callipepla	squamata	1.48	176	2.24551
Callonetta	leucophrys	1.31	290	2.4624
Cariama	crista	1.39	1400	3.14613
Casuarius	casuarius	1.27	44000	4.64345
Cathartes	aura	1.45	1400	3.14613
Ceratogymna	atrata	1.41598	1189	3.07518
Ceratogymna	elata	1.31121	1925	3.28443
Cereropsis	novaehollandiae	1.29	5000	3.69897
Ceryle	rudis	1.54	90	1.95424
Chauna	chavaria	1.29	3900	3.59106
Chenonetta	jubata	1.29	822	2.91487
Chroicocephalus	ridibundus	1.4	280.5	2.44793
Coloeus	monedula	1.56	1750	3.24304
Columba	oenas	1.46	291	2.46389
Corvus	albicollis	1.58	311	2.49276
Corvus	corone	1.58	544.5	2.736
Corvus	corax	1.58	1200.6	3.0794
Crax	mitu	1.29	2850	3.45484
Crossoptilon	auritum	1.3	1750	3.24304
Cygnus	olor	1.17	9300	3.96848
Deroptyus	accipitrinus	1.58	246	2.39094
Dinornis	sp.	1.11	225000	5.35218
Dromaius	novaehollandiae	1.33	31500	4.49831
Dryocopus	martius	1.69	273.2	2.43648
Emberiza	citrinella	1.46	29.7	1.47276
Eolophus	rosecapillus	1.5	354	2.549
Ephippiorhynchus	senegalensis	1.41	6378	3.80468
Eudyptula	minor	1.28	1172	3.06893
Falco	cherrug	1.75674	972	2.98767
Falco	subbuteo	1.71778	211	2.32428
Falco	tinnunculus	1.59187	232.5	2.36642
Ficedula	albicollis	1.72	10.3	1.01284
Fratercula	arctica	1.46	400	2.60206
Fringilla	coelebs	1.51	22.2	1.34635
Fulmarus	glacialis	1.44	795	2.90037
Gallicolumba	luzonica	1.39	180	2.25527
Gallinago	gallinago	1.57	119.5	2.07737
Garrulax (Dryonastes)	chinensis	1.4	88	1.94448
Geococcyx	californianus	1.42	376	2.57519
Geronticus	eremita	1.55	1200	3.07918
Gracula	religiosa	1.35	195	2.29003
Grus	grus	1.3	4797.5	3.68101
Guira	guira	1.41	141	2.14922
Gyps	fulvus	1.62	8328.5	3.92057
Haematopus	ostralegus	1.65	518	2.71433
Haliaeetus	leucocephalus	1.52	4950	3.69461
Lagopus	mutus	1.35	595	2.77452
Larus	argentatus	1.41129	1177	3.07078
Larus	marinus	1.43471	1606.5	3.20588
Larus	michaellis	1.35549	1275	3.10551
Leptopylos	crumeniferus	1.44	9000	3.95424
Leucopsar	rothschildii	1.49	92.5	1.96614
Liocichla	omeiensis	1.59	50	1.69897
Lonchura	punctulata	1.57	12.8	1.10721
Loriculus	galgulus	1.53	28	1.44716
Loxia	curvirostra	1.44	40.9	1.61172
Megalaima	sp.	1.51	73	1.86332
Melopsittacus	undulatus	1.63	29.2	1.46538
Merops	apiaster	1.92193	55.1	1.74115
Merops	viridis	2.02025	37.5	1.57403
Milvus	(migrans) aegypticus	1.62	1121.9	3.04995
Mycteria	ibis	1.6	2384	3.37731
Neophron	percnopterus	1.55	1977	3.29601
Nettapus	auritus	1.28	262	2.4183
Numida	maleagris	1.32	1299	3.11361
Nycticorax	nycticorax	1.08	636	2.80346
Ocyphaps	lophotes	1.48	197.5	2.29557
Opisthocomus	hoatzin	1.41	696	2.84261
Orthopsittaca	manilata	1.46	372	2.57054
Otidiphaps	nobilis	1.48	500	2.69897
Otus	scops	1.68	92	1.96379
Oxyura	leucocephala	1.33	705	2.84819
Panurus	biarmicus	1.46	15.3	1.18469
Parus	major	1.72	18.5	1.26717
Pavo	cristatus	1.29	5000	3.69897
Pelecanus	crispus	1.32	10400	4.01703
Perdix	perdix	1.31	382	2.58206
Pernis	apivorius	1.52	762.5	2.88224
Phalacrocorax	capensis	1.2	1200	3.07918
Phalacrocorax	carbo	1.17	3150	3.49831
Phaps	chalcoptera	1.36	332.25	2.52146
Phasianus	colchicus	1.3	1057.5	3.02428
Phoeniconaias	minor	1.27	2000	3.30103
Phoenicopterus	roseus	1.29	4000	3.60206
Phoenicurus	phoenicurus	1.47	15.3	1.18469
Pica	pica	1.61	228	2.35793
Picus	viridis	1.59	193.5	2.28668
Pinguinus	impennis	1.38	5000	3.69897
Platalea	alba	1.57	1790	3.25285
Plegadis	falcinellus	1.45	633.8	2.80195
Psittacula	eupatria	1.4	214	2.33041
Psittacula	krameri	1.54	126	2.10037
Psittaculirostris	desmarestii	1.43	117	2.06819
Pteroglossus	aracari	1.39	256	2.40824
Pteroglossus	viridis	1.28	136	2.13354
Rhamphastos	vitellinus	1.4	375	2.57403
Rhea	americana	1.42	23000	4.36173
Rhyticeros	undulatus	1.37	2343	3.36977
Rollulus	rouloul	1.34	278	2.44404
Sarcoramphus	papa	1.36	3600	3.5563
Sagittarius	serpentarius	1.51	3500	3.54407
Scissirostrum	dubium	1.54	50	1.69897
Scolopax	minor	1.77623	191	2.28103
Scolopax	rusticola	1.62627	309.5	2.49066
Spheniscus	demersus	1.25	3310	3.51983
Spheniscus	humboldti	1.25	4711	3.67311
Stephanoetus	coronatus	1.53	3750	3.57403
Streptopelia	tranquebarica	1.44	100	2
Strix	nebulosa	2.15	1290	3.11059
Struthio	camelus	1.56	111000	5.04532
Sturnus	vulgaris	1.47	80.5	1.9058
Sula	bassanus	1.78	2999.5	3.47705
Tachybaptus	ruficollis	1.16	135	2.13033
Tadorna	tadorna	1.25	1152	3.06145
Taeniopygia	guttata	1.55	15	1.17609
Thalassarche	melanophris	1.43	3387.5	3.52988
Tetrao	tetryx	1.31	1139	3.05652
Tetrao	urogallus	1.2	3112.5	3.49311
Threskiornis	aethiopicus	1.53	1618	3.20898
Tockus	deckeni	1.45688	162	2.20952
Tockus	erythrorhynchus	1.39854	177	2.24797
Turdus	philomelos	1.46	72.1	1.85794
Tyto	alba	1.89	525	2.72016
Upupa	epops	1.46	66.2	1.82086
Uria	aalge	1.36	983	2.99255
Vultur	gryphus	1.35	10500	4.02119
Zoothera	citrina	1.48	53.5	1.72835
Crocodilus	niloticus	1.01	152549	5.18341
Archaeopteryx	lithographica	1.16	550	2.74036
Incivosaurus	gauthieri	1.35	6000	3.77815
Conchoraptor	gracilis	1.39	5020	3.7007
Citipati	osmolskae	1.25	85960	4.9343
Khaan	mckennai	1.15	12610	4.10072
Zanabazar	junior	1.34	49300	4.69285

## Sheet: CD vs Angle
Genus	species	CD	LSC
Crocodylus	johnstoni	1.04	0
Camarasaurus	lenti	1.18	-4
Nigersaurus	taquetii	1.16	-51.1
Diplodocus	longus	1.17	-12.5
Allosaurus	fragilis	1.12	2.3
Majungasaurus	crenatissimus	1.1	0.2
Nannotyrannus	lancensis	1.2	-22.3
Tyrannosaurus	rex	1.13	-1.1
Incisivosaurus	gauthieri	1.35	4.6
Bubo	virginianus	1.63	-9.3
Ciconia	ciconia	1.49	3

## Sheet: CD vs EQ
Genus	Species	CD	EQ	Groups
Allosaurus	fragilis	1.12	1.791	Non-avian archosaurs
Carcharodontosaurus	saharicus	1.12	1.243	Non-avian archosaurs
Gorgosaurus	libratus	1.08	1.4	Non-avian archosaurs
Nannotyrannus	lancensis	1.2	2.812	Non-avian archosaurs
Tyrannosaurus	rex	1.13	1.604	Non-avian archosaurs
Tyrannosaurus	rex	1.11	1.799	Non-avian archosaurs
Tyrannosaurus	rex	1.14	1.824	Non-avian archosaurs
Ornithomimus	edmontonicus	1.25	7.145	Non-avian archosaurs
Archaeopteryx	lithographica	1.16	3.445
Chenonetta	jubata	1.29	7.19029	Galloanserae
Eudyptula	minor	1.28	12.244	Neoaves
Ocyphaps	lophotes	1.48	7.73477	Neoaves
Corvus	corax	1.58	22.3429	Neoaves
Passer	domesticus	1.41	12.3517	Neoaves
Pica	pica	1.61	20.3138	Neoaves
Agapornis	roseicollis	1.56	16.0072	Neoaves
Alisterus	scapularis	1.49	18.1359	Neoaves
Melopsittacus	undulatus	1.63	15.462	Neoaves
Psittacula	krameri	1.54	19.4723	Neoaves
Asio	otus	1.76	18.7378	Neoaves
Tyto	alba	1.89	16.9714	Neoaves
Dromaius	novaehollandiae	1.33	5.99735	Paleognathae
Rhea	americana	1.31	5.8191	Paleognathae
Accipiter	gentilis	1.6	12.7866	Neoaves
Accipiter	nisus	1.64	10.5209	Neoaves
Buteo	buteo	1.62	13.7144	Neoaves
Buteo	lagopus	1.64	14.9781	Neoaves
Gyps	fulvus	1.62	13.6452	Neoaves
Milvus	milvus	1.62	11.1523	Neoaves
Neophron	percnopterus	1.55	12.4248	Neoaves
Pernis	apivorius	1.52	14.3412	Neoaves
Anas	clypeata	1.35	6.9577	Galloanserae
Anas	crecca	1.41	7.93129	Galloanserae
Anser	albifrons	1.3	8.74398	Galloanserae
Anser	anser	1.27	9.28235	Galloanserae
Tadorna	tadorna	1.25	8.35399	Galloanserae
Upupa	epops	1.46	7.25004	Neoaves
Alca	torda	1.49	9.41211	Neoaves
Fratercula	arctica	1.46	9.3972	Neoaves
Uria	aalge	1.36	7.55025	Neoaves
Haematopus	ostralegus	1.65	8.72503	Neoaves
Larus	marinus	1.43	9.41306	Neoaves
Larus	ridibundus	1.4	8.84012	Neoaves
Gallinago	gallinago	1.57	6.76873	Neoaves
Scolopax	rusticola	1.63	7.4234	Neoaves
Ciconia	ciconia	1.49	12.9354	Neoaves
Columba	oenas	1.46	7.10679	Neoaves
Merops	apiaster	1.92	6.07627	Neoaves
Falco	subbuteo	1.72	13.0285	Neoaves
Falco	tinnunculus	1.59	13.1424	Neoaves
Perdix	perdix	1.31	4.20494	Galloanserae
Phasianus	colchicus	1.3	6.39954	Galloanserae
Tetrao	tetrix	1.31	5.33286	Galloanserae
Tetrao	urogallus	1.2	5.11879	Galloanserae
Grus	grus	1.3	12.3937	Neoaves
Corvus	corone	1.58	18.2318	Neoaves
Emberiza	citrinella	1.46	8.11866	Neoaves
Fringilla	coelebs	1.51	9.98788	Neoaves
Loxia	curvirostra	1.44	13.8698	Neoaves
Ficedula	albicollis	1.72	8.74831	Neoaves
Phoenicurus	phoenicurus	1.47	7.43147	Neoaves
Panurus	biarmicus	1.46	7.89876	Neoaves
Parus	major	1.72	11.5794	Neoaves
Sturnus	vulgaris	1.47	10.6259	Neoaves
Turdus	philomelos	1.46	10.4639	Neoaves
Ardea	cinerea	1.51	10.6399	Neoaves
Bubulcus	ibis	1.29	12.8821	Neoaves
Nycticorax	nycticorax	1.08	12.1977	Neoaves
Geronticus	eremita	1.55	12.0859	Neoaves
Plegadis	falcinellus	1.45	9.52765	Neoaves
Dryocopus	martius	1.69	23.0943	Neoaves
Picus	viridis	1.59	16.8403	Neoaves
Thalassarche	melanophris	1.43	15.7028	Neoaves
Fulmarus	glacialis	1.44	12.4819	Neoaves
Ara	ararauna	1.38	18.4559	Neoaves
Phalacrocorax	carbo	1.17	8.69116	Neoaves
Sula	bassanus	1.78	17.3661	Neoaves
Gallus	gallus	1.17	5.44386	Galloanserae
Platalea	alba	1.57	12.9895	Neoaves
Struthio	camelus	1.55	5.53	Paleognathae
